# Supplementary material for: Large‐Scale Plasma Proteomics to Profile Pathways and Prognosis of Chronic Pain
Source: Adv Sci (Weinh). 2025 Mar 6;12(16):2410160. doi: 10.1002/advs.202410160 (PMC12021123; doi:10.1002/advs.202410160)
Supplement: Supplementary file 2 — Supporting Information [file ADVS-12-2410160-s002.xlsx]

## Sheet: Content
Content
Table S1. Demographic characteristics of individuals with blood plasma protein data
Table S2. Description of pain measured at baseline
Table S3. Description of pain measured at online follow-up
Table S4. Description of plasma proteins
Table S5. Associations between protein levels and chronic pain
Table S6. The overlap of proteins in different pain sites
Table S7. Pathway enrichment of significant proteins related to headache
Table S8. Pathway enrichment of significant proteins related to neck or shoulder pain
Table S9. Pathway enrichment of significant proteins related to back pain
Table S10. Pathway enrichment of significant proteins related to stomach or abdominal pain
Table S11. Pathway enrichment of significant proteins related to hip pain
Table S12. Pathway enrichment of significant proteins related to knee pain
Table S13. Pathway enrichment of all pain-related proteins
Table S14. Tissue expression analysis of pain-related proteins
Table S15. Association between pain-related proteins and blood indicators
Table S16. Proportion of significant associations in each category of blood indicators
Table S17. Proportion of significant associations in each phenotype of blood indicators
Table S18. Association between pain-related proteins and lung function, neuropsychiatric disorders and digestive disorders
Table S19. Proportion of significant associations in each category of lung function, neuropsychiatric disorders and digestive disorders
Table S20. Proportion of significant associations in each phenotype of lung function, neuropsychiatric disorders and digestive disorders
Table S21. Association between pain-related proteins and cortical region volumes
Table S22. Proportion of significant associations in each region of brain cortical volumes
Table S23. Association between pain-related proteins and subcortical region volumes
Table S24. Proportion of significant associations in each region of brain subcortical volumes
Table S25. Mendelian randomization (MR) analyses of pain-related proteins
Table S26. The heterogeneity test of MR analyses
Table S27. The pleiotropy test of MR analyses
Table S28. Mendelian randomization (MR) analyses of pain-related proteins across different methods
Table S29. Description of blood indicators in the phenome-wide association analysis
Table S30. Description of disorders in the phenome-wide association analysis
Table S31. Description of brain volumes in the phenome-wide association analysis

## Sheet: Table S1
Table S1. Demographic characteristics of individuals with blood plasma protein data
Demographic characteristic	Mean (SD)	N (%)
Age	56.79 (8.20)	-
BMI	27.46 (4.79)	-
Townsend deprivation Index	-1.21 (3.17)	-
Sex
Male	-	23731 (45.95%)
Female	-	27913 (54.05%)
Race
White	-	48508 (93.93%)
non White	-	3136 (6.07%)
Highest educational qualification
College or University degree	-	16767 (32.47%)
NVQ or HND or HNC or equivalent	-	7936 (15.37%)
Other professional qualifications, eg: nursing, teaching	-	6281 (12.16%)
A levels/AS levels or equivalent	-	2831 (5.48%)
O levels/GCSEs or equivalent	-	6655 (12.89%)
CSEs or equivalent	-	1946 (3.77%)
None of the above	-	9228 (17.86%)

## Sheet: Table S2
Table S2. Description of pain measured at baseline
Questionnaire Field ID	Description
6159	Pain type(s) experienced in last month
3799	Headaches for 3+ months
3404	Neck/shoulder pain for 3+ months
3571	Back pain for 3+ months
3741	Stomach/abdominal pain for 3+ months
3414	Hip pain for 3+ months
3773	Knee pain for 3+ months
Chronic pain	Sample size in 51,644 participants
Headaches	4652
Neck/shoulder	8343
Back	9266
Stomach/abdominal	2480
Hip	4640
Knee	8778

## Sheet: Table S3
Table S3. Description of pain measured at online follow-up
Field ID	Description
120019	Troubled by pain or discomfort present for more than 3 months
120023	Head pain in last three months and rating of pain
120025	Neck or shoulder pain in last three months and rating of pain
120026	Back pain in last three months and rating of pain
120027	Stomach or abdomen pain in last three months and rating of pain
120028	Hip pain in last three months and rating of pain
120029	Knee pain in last three months and rating of pain

## Sheet: Table S4
Table S4. Description of plasma proteins
Protein assay	Meaning	UniProt	Panel
A1BG	Alpha-1B-glycoprotein	P04217	Inflammation II
AAMDC	Mth938 domain-containing protein	Q9H7C9	Cardiometabolic II
AARSD1	Alanyl-tRNA editing protein Aarsd1	Q9BTE6	Oncology
ABCA2	ATP-binding cassette sub-family A member 2	Q9BZC7	Cardiometabolic II
ABHD14B	Protein ABHD14B	Q96IU4	Neurology
ABL1	Tyrosine-protein kinase ABL1	P00519	Oncology
ABO	Histo-blood group ABO system transferase	P16442	Inflammation II
ABRAXAS2	BRISC complex subunit Abraxas 2	Q15018	Cardiometabolic II
ACAA1	3-ketoacyl-CoA thiolase, peroxisomal	P09110	Oncology
ACADM	Medium-chain specific acyl-CoA dehydrogenase, mitochondrial	P11310	Oncology II
ACADSB	Short/branched chain specific acyl-CoA dehydrogenase, mitochondrial	P45954	Cardiometabolic II
ACAN	Aggrecan core protein	P16112	Cardiometabolic
ACE	Angiotensin-converting enzyme	P12821	Inflammation II
ACE2	Angiotensin-converting enzyme 2	Q9BYF1	Cardiometabolic
ACHE	Acetylcholinesterase	P22303	Inflammation II
ACOT13	Acyl-coenzyme A thioesterase 13	Q9NPJ3	Oncology II
ACOX1	Peroxisomal acyl-coenzyme A oxidase 1	Q15067	Cardiometabolic
ACP1	Low molecular weight phosphotyrosine protein phosphatase	P24666	Inflammation II
ACP5	Tartrate-resistant acid phosphatase type 5	P13686	Cardiometabolic
ACP6	Lysophosphatidic acid phosphatase type 6	Q9NPH0	Oncology
ACRBP	Acrosin-binding protein	Q8NEB7	Oncology II
ACRV1	Acrosomal protein SP-10	P26436	Inflammation II
ACSL1	Long-chain-fatty-acid--CoA ligase 1	P33121	Cardiometabolic II
ACTA2	Actin, aortic smooth muscle	P62736	Cardiometabolic
ACTN2	Alpha-actinin-2	P35609	Cardiometabolic II
ACTN4	Alpha-actinin-4	O43707	Inflammation
ACVRL1	Serine/threonine-protein kinase receptor R3	P37023	Neurology
ACY1	Aminoacylase-1	Q03154	Cardiometabolic
ACY3	N-acyl-aromatic-L-amino acid amidohydrolase	Q96HD9	Cardiometabolic II
ACYP1	Acylphosphatase-1	P07311	Inflammation II
ADA	Adenosine deaminase	P00813	Inflammation
ADA2	Adenosine deaminase 2	Q9NZK5	Cardiometabolic
ADAM12	Disintegrin and metalloproteinase domain-containing protein 12	O43184	Inflammation II
ADAM15	Disintegrin and metalloproteinase domain-containing protein 15	Q13444	Cardiometabolic
ADAM22	Disintegrin and metalloproteinase domain-containing protein 22	Q9P0K1	Neurology
ADAM23	Disintegrin and metalloproteinase domain-containing protein 23	O75077	Inflammation
ADAM8	Disintegrin and metalloproteinase domain-containing protein 8	P78325	Neurology
ADAM9	Disintegrin and metalloproteinase domain-containing protein 9	Q13443	Oncology II
ADAMTS1	A disintegrin and metalloproteinase with thrombospondin motifs 1	Q9UHI8	Inflammation II
ADAMTS13	A disintegrin and metalloproteinase with thrombospondin motifs 13	Q76LX8	Cardiometabolic
ADAMTS15	A disintegrin and metalloproteinase with thrombospondin motifs 15	Q8TE58	Oncology
ADAMTS16	A disintegrin and metalloproteinase with thrombospondin motifs 16	Q8TE57	Cardiometabolic
ADAMTS4	A disintegrin and metalloproteinase with thrombospondin motifs 4	O75173	Inflammation II
ADAMTS8	A disintegrin and metalloproteinase with thrombospondin motifs 8	Q9UP79	Oncology
ADAMTSL2	ADAMTS-like protein 2	Q86TH1	Cardiometabolic II
ADAMTSL4	ADAMTS-like protein 4	Q6UY14	Cardiometabolic II
ADAMTSL5	ADAMTS-like protein 5	Q6ZMM2	Cardiometabolic II
ADCYAP1R1	Pituitary adenylate cyclase-activating polypeptide type I receptor	P41586	Oncology
ADD1	Alpha-adducin	P35611	Inflammation II
ADGRB3	Adhesion G protein-coupled receptor B3	O60242	Neurology
ADGRD1	Adhesion G-protein coupled receptor D1	Q6QNK2	Inflammation II
ADGRE1	Adhesion G protein-coupled receptor E1	Q14246	Oncology II
ADGRE2	Adhesion G protein-coupled receptor E2	Q9UHX3	Inflammation
ADGRE5	Adhesion G protein-coupled receptor E5	P48960	Cardiometabolic
ADGRF5	Adhesion G protein-coupled receptor F5	Q8IZF2	Cardiometabolic II
ADGRG1	Adhesion G-protein coupled receptor G1	Q9Y653	Oncology
ADGRG2	Adhesion G-protein coupled receptor G2	Q8IZP9	Cardiometabolic
ADGRV1	Adhesion G-protein coupled receptor V1	Q8WXG9	Neurology II
ADH1B	All-trans-retinol dehydrogenase	P00325	Inflammation II
ADH4	All-trans-retinol dehydrogenase [NAD(+)] ADH4	P08319	Cardiometabolic
ADIPOQ	Adiponectin	Q15848	Inflammation II
ADM	Pro-adrenomedullin	P35318	Oncology
ADRA2A	Alpha-2A adrenergic receptor	P08913	Cardiometabolic II
AFAP1	Actin filament-associated protein 1	Q8N556	Inflammation II
AFM	Afamin	P43652	Inflammation II
AFP	Alpha-fetoprotein	P02771	Neurology
AGBL2	Cytosolic carboxypeptidase 2	Q5U5Z8	Neurology II
AGER	Advanced glycosylation end product-specific receptor	Q15109	Inflammation
AGR2	Anterior gradient protein 2 homolog	O95994	Neurology
AGR3	Anterior gradient protein 3	Q8TD06	Oncology
AGRN	Agrin	O00468	Inflammation
AGRP	Agouti-related protein	O00253	Inflammation
AGT	Angiotensinogen	P01019	Inflammation II
AGXT	Serine--pyruvate aminotransferase	P21549	Cardiometabolic
AHCY	Adenosylhomocysteinase	P23526	Cardiometabolic
AHNAK	Neuroblast differentiation-associated protein AHNAK	Q09666	Cardiometabolic II
AHNAK2	Protein AHNAK2	Q8IVF2	Cardiometabolic II
AHSA1	Activator of 90 kDa heat shock protein ATPase homolog 1	O95433	Oncology II
AHSG	Alpha-2-HS-glycoprotein	P02765	Inflammation II
AHSP	Alpha-hemoglobin-stabilizing protein	Q9NZD4	Neurology
AIDA	Axin interactor, dorsalization-associated protein	Q96BJ3	Neurology II
AIF1	Allograft inflammatory factor 1	P55008	Oncology
AIF1L	Allograft inflammatory factor 1-like	Q9BQI0	Cardiometabolic II
AIFM1	Apoptosis-inducing factor 1, mitochondrial	O95831	Oncology
AK1	Adenylate kinase isoenzyme 1	P00568	Cardiometabolic
AK2	Adenylate kinase 2, mitochondrial	P54819	Neurology II
AKAP12	A-kinase anchor protein 12	Q02952	Inflammation II
AKR1B1	Aldo-keto reductase family 1 member B1	P15121	Oncology
AKR1B10	Aldo-keto reductase family 1 member B10	O60218	Neurology II
AKR1C4	Aldo-keto reductase family 1 member C4	P17516	Cardiometabolic
AKR7L	Aflatoxin B1 aldehyde reductase member 4	Q8NHP1	Inflammation II
AKT1S1	Proline-rich AKT1 substrate 1	Q96B36	Neurology
AKT2	RAC-beta serine/threonine-protein kinase	P31751	Neurology II
AKT3	RAC-gamma serine/threonine-protein kinase	Q9Y243	Oncology
ALCAM	CD166 antigen	Q13740	Cardiometabolic
ALDH1A1	Retinal dehydrogenase 1	P00352	Neurology
ALDH2	Aldehyde dehydrogenase, mitochondrial	P05091	Oncology II
ALDH3A1	Aldehyde dehydrogenase, dimeric NADP-preferring	P30838	Inflammation
ALDH5A1	Succinate-semialdehyde dehydrogenase, mitochondrial	P51649	Neurology II
ALMS1	Alstrom syndrome protein 1	Q8TCU4	Oncology II
ALPI	Intestinal-type alkaline phosphatase	P09923	Inflammation II
ALPP	Alkaline phosphatase, placental type	P05187	Oncology
AMBN	Ameloblastin	Q9NP70	Inflammation
AMBP	Protein AMBP	P02760	Oncology
AMDHD2	N-acetylglucosamine-6-phosphate deacetylase	Q9Y303	Cardiometabolic II
AMFR	E3 ubiquitin-protein ligase AMFR	Q9UKV5	Neurology
AMIGO1	Amphoterin-induced protein 1	Q86WK6	Neurology II
AMIGO2	Amphoterin-induced protein 2	Q86SJ2	Oncology
AMN	Protein amnionless	Q9BXJ7	Inflammation
AMOT	Angiomotin	Q4VCS5	Inflammation II
AMOTL2	Angiomotin-like protein 2	Q9Y2J4	Oncology II
AMPD3	AMP deaminase 3	Q01432	Neurology II
AMY1A_AMY1B_AMY1C	Alpha-amylase 1A_Alpha-amylase 1B_Alpha-amylase 1C	P0DUB6_P0DTE7_P0DTE8	Inflammation II
AMY2A	Pancreatic alpha-amylase	P04746	Cardiometabolic
AMY2B	Alpha-amylase 2B	P19961	Cardiometabolic
ANG	Angiogenin	P03950	Cardiometabolic
ANGPT1	Angiopoietin-1	Q15389	Inflammation
ANGPT2	Angiopoietin-2	O15123	Oncology
ANGPTL1	Angiopoietin-related protein 1	O95841	Cardiometabolic
ANGPTL2	Angiopoietin-related protein 2	Q9UKU9	Inflammation
ANGPTL3	Angiopoietin-related protein 3	Q9Y5C1	Cardiometabolic
ANGPTL4	Angiopoietin-related protein 4	Q9BY76	Inflammation
ANGPTL7	Angiopoietin-related protein 7	O43827	Oncology
ANK2	Ankyrin-2	Q01484	Cardiometabolic II
ANKMY2	Ankyrin repeat and MYND domain-containing protein 2	Q8IV38	Inflammation II
ANKRA2	Ankyrin repeat family A protein 2	Q9H9E1	Oncology II
ANKRD54	Ankyrin repeat domain-containing protein 54	Q6NXT1	Oncology
ANP32C	Acidic leucine-rich nuclear phosphoprotein 32 family member C	O43423	Cardiometabolic II
ANPEP	Aminopeptidase N	P15144	Cardiometabolic
ANXA1	Annexin A1	P04083	Inflammation II
ANXA10	Annexin A10	Q9UJ72	Neurology
ANXA11	Annexin A11	P50995	Inflammation
ANXA2	Annexin A2	P07355	Cardiometabolic II
ANXA3	Annexin A3	P12429	Neurology
ANXA4	Annexin A4	P09525	Cardiometabolic
ANXA5	Annexin A5	P08758	Neurology
AOC1	Amiloride-sensitive amine oxidase [copper-containing]	P19801	Inflammation
AOC3	Membrane primary amine oxidase	Q16853	Cardiometabolic
AP1G2	AP-1 complex subunit gamma-like 2	O75843	Oncology II
AP2B1	AP-2 complex subunit beta	P63010	Neurology II
AP3B1	AP-3 complex subunit beta-1	O00203	Oncology II
AP3S2	AP-3 complex subunit sigma-2	P59780	Neurology II
APBB1IP	Amyloid beta A4 precursor protein-binding family B member 1-interacting protein	Q7Z5R6	Oncology
APCS	Serum amyloid P-component	P02743	Inflammation II
APEX1	DNA-(apurinic or apyrimidinic site) endonuclease	P27695	Oncology
APLP1	Amyloid-like protein 1	P51693	Cardiometabolic
APOA1	Apolipoprotein A-I	P02647	Inflammation II
APOA2	Apolipoprotein A-II	P02652	Inflammation II
APOA4	Apolipoprotein A-IV	P06727	Inflammation II
APOB	Apolipoprotein B-100	P04114	Inflammation II
APOBR	Apolipoprotein B receptor	Q0VD83	Cardiometabolic II
APOC1	Apolipoprotein C-I	P02654	Inflammation II
APOD	Apolipoprotein D	P05090	Inflammation II
APOE	Apolipoprotein E	P02649	Inflammation II
APOF	Apolipoprotein F	Q13790	Inflammation II
APOH	Beta-2-glycoprotein 1	P02749	Neurology
APOL1	Apolipoprotein L1	O14791	Inflammation II
APOM	Apolipoprotein M	O95445	Cardiometabolic
APP	Amyloid-beta precursor protein	P05067	Neurology
APPL2	DCC-interacting protein 13-beta	Q8NEU8	Inflammation II
APRT	Adenine phosphoribosyltransferase	P07741	Neurology
ARAF	Serine/threonine-protein kinase A-Raf	P10398	Oncology II
AREG	Amphiregulin	P15514	Oncology
ARF6	ADP-ribosylation factor 6	P62330	Oncology II
ARFIP1	Arfaptin-1	P53367	Neurology II
ARG1	Arginase-1	P05089	Oncology
ARG2	Arginase-2, mitochondrial	P78540	Oncology II
ARHGAP1	Rho GTPase-activating protein 1	Q07960	Oncology
ARHGAP25	Rho GTPase-activating protein 25	P42331	Oncology
ARHGAP30	Rho GTPase-activating protein 30	Q7Z6I6	Oncology II
ARHGAP45	Rho GTPase-activating protein 45	Q92619	Inflammation II
ARHGAP5	Rho GTPase-activating protein 5	Q13017	Oncology II
ARHGEF1	Rho guanine nucleotide exchange factor 1	Q92888	Neurology II
ARHGEF10	Rho guanine nucleotide exchange factor 10	O15013	Neurology II
ARHGEF12	Rho guanine nucleotide exchange factor 12	Q9NZN5	Inflammation
ARHGEF5	Rho guanine nucleotide exchange factor 5	Q12774	Neurology II
ARID3A	AT-rich interactive domain-containing protein 3A	Q99856	Neurology II
ARID4B	AT-rich interactive domain-containing protein 4B	Q4LE39	Neurology
ARL13B	ADP-ribosylation factor-like protein 13B	Q3SXY8	Cardiometabolic II
ARL2BP	ADP-ribosylation factor-like protein 2-binding protein	Q9Y2Y0	Cardiometabolic II
ARMCX2	Armadillo repeat-containing X-linked protein 2	Q7L311	Neurology II
ARNT	Aryl hydrocarbon receptor nuclear translocator	P27540	Inflammation
ARNTL	Aryl hydrocarbon receptor nuclear translocator-like protein 1	O00327	Cardiometabolic II
ARSA	Arylsulfatase A	P15289	Neurology
ARSB	Arylsulfatase B	P15848	Oncology
ART3	Ecto-ADP-ribosyltransferase 3	Q13508	Cardiometabolic
ART5	Ecto-ADP-ribosyltransferase 5	Q96L15	Neurology II
ARTN	Artemin	Q5T4W7	Inflammation
ASAH1	Acid ceramidase	Q13510	Cardiometabolic II
ASAH2	Neutral ceramidase	Q9NR71	Neurology
ASGR1	Asialoglycoprotein receptor 1	P07306	Neurology
ASGR2	Asialoglycoprotein receptor 2	P07307	Inflammation II
ASPN	Asporin	Q9BXN1	Cardiometabolic II
ASPSCR1	Tether containing UBX domain for GLUT4	Q9BZE9	Neurology II
ASRGL1	Isoaspartyl peptidase/L-asparaginase	Q7L266	Cardiometabolic II
ASS1	Argininosuccinate synthase	P00966	Cardiometabolic II
ATF2	Cyclic AMP-dependent transcription factor ATF-2	P15336	Neurology
ATF4	Cyclic AMP-dependent transcription factor ATF-4	P18848	Oncology II
ATG16L1	Autophagy-related protein 16-1	Q676U5	Oncology II
ATG4A	Cysteine protease ATG4A	Q8WYN0	Oncology
ATOX1	Copper transport protein ATOX1	O00244	Oncology
ATP1B1	Sodium/potassium-transporting ATPase subunit beta-1	P05026	Cardiometabolic II
ATP1B2	Sodium/potassium-transporting ATPase subunit beta-2	P14415	Cardiometabolic II
ATP1B3	Sodium/potassium-transporting ATPase subunit beta-3	P54709	Cardiometabolic II
ATP1B4	Protein ATP1B4	Q9UN42	Oncology II
ATP2B4	Plasma membrane calcium-transporting ATPase 4	P23634	Cardiometabolic II
ATP5F1D	ATP synthase subunit delta, mitochondrial	P30049	Cardiometabolic II
ATP5IF1	ATPase inhibitor, mitochondrial	Q9UII2	Inflammation
ATP5PO	ATP synthase subunit O, mitochondrial	P48047	Neurology
ATP6AP2	Renin receptor	O75787	Oncology
ATP6V1D	V-type proton ATPase subunit D	Q9Y5K8	Oncology
ATP6V1F	V-type proton ATPase subunit F	Q16864	Neurology
ATP6V1G1	V-type proton ATPase subunit G 1	O75348	Cardiometabolic II
ATP6V1G2	V-type proton ATPase subunit G 2	O95670	Cardiometabolic II
ATRAID	All-trans retinoic acid-induced differentiation factor	Q6UW56	Oncology II
ATRN	Attractin, Isoform 2	O75882-2	Inflammation II
ATXN10	Ataxin-10	Q9UBB4	Neurology
ATXN2	Ataxin-2	Q99700	Neurology II
ATXN2L	Ataxin-2-like protein	Q8WWM7	Neurology II
ATXN3	Ataxin-3	P54252	Neurology II
AXIN1	Axin-1	O15169	Inflammation
AXL	Tyrosine-protein kinase receptor UFO	P30530	Cardiometabolic
AZI2	5-azacytidine-induced protein 2	Q9H6S1	Neurology II
AZU1	Azurocidin	P20160	Cardiometabolic
B2M	Beta-2-microglobulin	P61769	Inflammation II
B3GAT3	Galactosylgalactosylxylosylprotein 3-beta-glucuronosyltransferase 3	O94766	Cardiometabolic II
B3GNT7	UDP-GlcNAc:betaGal beta-1,3-N-acetylglucosaminyltransferase 7	Q8NFL0	Cardiometabolic II
B4GALT1	Beta-1,4-galactosyltransferase 1	P15291	Inflammation
B4GAT1	Beta-1,4-glucuronyltransferase 1	O43505	Neurology
BABAM1	BRISC and BRCA1-A complex member 1	Q9NWV8	Inflammation II
BACH1	Transcription regulator protein BACH1	O14867	Inflammation
BAG3	BAG family molecular chaperone regulator 3	O95817	Neurology
BAG4	BAG family molecular chaperone regulator 4	O95429	Inflammation II
BAG6	Large proline-rich protein BAG6	P46379	Cardiometabolic
BAIAP2	Brain-specific angiogenesis inhibitor 1-associated protein 2	Q9UQB8	Oncology
BAMBI	BMP and activin membrane-bound inhibitor homolog	Q13145	Oncology
BANK1	B-cell scaffold protein with ankyrin repeats	Q8NDB2	Inflammation
BAP18	Chromatin complexes subunit BAP18	Q8IXM2	Neurology II
BATF	Basic leucine zipper transcriptional factor ATF-like	Q16520	Neurology II
BAX	Apoptosis regulator BAX	Q07812	Neurology
BCAM	Basal cell adhesion molecule	P50895	Neurology
BCAN	Brevican core protein	Q96GW7	Neurology
BCAT1	Branched-chain-amino-acid aminotransferase, cytosolic	P54687	Cardiometabolic II
BCAT2	Branched-chain-amino-acid aminotransferase, mitochondrial	O15382	Neurology II
BCHE	Cholinesterase	P06276	Inflammation II
BCL2	Apoptosis regulator Bcl-2	P10415	Oncology II
BCL2L1	Bcl-2-like protein 1	Q07817	Neurology II
BCL2L11	Bcl-2-like protein 11, Isoform BimL	O43521-2	Inflammation
BCL2L15	Bcl-2-like protein 15	Q5TBC7	Inflammation II
BCL7A	B-cell CLL/lymphoma 7 protein family member A	Q4VC05	Oncology II
BCL7B	B-cell CLL/lymphoma 7 protein family member B	Q9BQE9	Oncology II
BCR	Breakpoint cluster region protein	P11274	Inflammation
BDNF	Brain-derived neurotrophic factor	P23560	Cardiometabolic II
BECN1	Beclin-1	Q14457	Cardiometabolic II
BEX3	Protein BEX3	Q00994	Oncology II
BGLAP	Osteocalcin	P02818	Cardiometabolic II
BGN	Biglycan	P21810	Oncology
BHLHE40	Class E basic helix-loop-helix protein 40	O14503	Neurology II
BHMT2	S-methylmethionine--homocysteine S-methyltransferase BHMT2	Q9H2M3	Cardiometabolic II
BID	BH3-interacting domain death agonist	P55957	Inflammation
BIN2	Bridging integrator 2	Q9UBW5	Neurology
BIRC2	Baculoviral IAP repeat-containing protein 2	Q13490	Oncology
BLMH	Bleomycin hydrolase	Q13867	Cardiometabolic
BLNK	B-cell linker protein	Q8WV28	Inflammation II
BLOC1S2	Biogenesis of lysosome-related organelles complex 1 subunit 2	Q6QNY1	Neurology II
BLOC1S3	Biogenesis of lysosome-related organelles complex 1 subunit 3	Q6QNY0	Neurology II
BLVRB	Flavin reductase	P30043	Neurology
BMP10	Bone morphogenetic protein 10	O95393	Inflammation II
BMP4	Bone morphogenetic protein 4	P12644	Neurology
BMP6	Bone morphogenetic protein 6	P22004	Cardiometabolic
BMPER	BMP-binding endothelial regulator protein	Q8N8U9	Inflammation II
BNIP2	BCL2/adenovirus E1B 19 kDa protein-interacting protein 2	Q12982	Cardiometabolic II
BNIP3L	BCL2/adenovirus E1B 19 kDa protein-interacting protein 3-like	O60238	Inflammation II
BOC	Brother of CDO	Q9BWV1	Cardiometabolic
BOLA1	BolA-like protein 1	Q9Y3E2	Neurology II
BOLA2_BOLA2B	BolA-like protein 2	Q9H3K6	Cardiometabolic II
BPIFA2	BPI fold-containing family A member 2	Q96DR5	Cardiometabolic II
BPIFB1	BPI fold-containing family B member 1	Q8TDL5	Cardiometabolic
BPIFB2	BPI fold-containing family B member 2	Q8N4F0	Cardiometabolic II
BRAP	BRCA1-associated protein	Q7Z569	Oncology II
BRD1	Bromodomain-containing protein 1	O95696	Oncology II
BRD2	Bromodomain-containing protein 2	P25440	Neurology II
BRD3	Bromodomain-containing protein 3	Q15059	Cardiometabolic II
BRDT	Bromodomain testis-specific protein	Q58F21	Cardiometabolic II
BRK1	Protein BRICK1	Q8WUW1	Neurology
BRME1	Break repair meiotic recombinase recruitment factor 1	Q0VDD7	Neurology II
BRSK2	Serine/threonine-protein kinase BRSK2	Q8IWQ3	Neurology II
BSG	Basigin	P35613	Inflammation
BSND	Barttin	Q8WZ55	Oncology II
BST1	ADP-ribosyl cyclase/cyclic ADP-ribose hydrolase 2	Q10588	Neurology
BST2	Bone marrow stromal antigen 2	Q10589	Neurology
BTC	Probetacellulin	P35070	Oncology
BTD	Biotinidase	P43251	Inflammation II
BTLA	B- and T-lymphocyte attenuator	Q7Z6A9	Oncology II
BTN1A1	Butyrophilin subfamily 1 member A1	Q13410	Oncology II
BTN2A1	Butyrophilin subfamily 2 member A1	Q7KYR7	Inflammation
BTN3A2	Butyrophilin subfamily 3 member A2	P78410	Inflammation
BTNL10	Butyrophilin-like protein 10	A8MVZ5	Oncology II
C19orf12	Protein C19orf12	Q9NSK7	Neurology
C1GALT1C1	C1GALT1-specific chaperone 1	Q96EU7	Cardiometabolic II
C1QA	Complement C1q subcomponent subunit A	P02745	Inflammation
C1QBP	Complement component 1 Q subcomponent-binding protein, mitochondrial	Q07021	Neurology II
C1QL2	Complement C1q-like protein 2	Q7Z5L3	Inflammation II
C1QTNF1	Complement C1q tumor necrosis factor-related protein 1	Q9BXJ1	Cardiometabolic
C1QTNF5	Complement C1q tumor necrosis factor-related protein 5	Q9BXJ0	Inflammation II
C1QTNF6	Complement C1q tumor necrosis factor-related protein 6	Q9BXI9	Neurology II
C1QTNF9	Complement C1q and tumor necrosis factor-related protein 9A	P0C862	Inflammation II
C1R	Complement C1r subcomponent	P00736	Inflammation II
C1RL	Complement C1r subcomponent-like protein	Q9NZP8	Inflammation II
C1S	Complement C1s subcomponent	P09871	Inflammation II
C2	Complement C2	P06681	Cardiometabolic
C2CD2L	Phospholipid transfer protein C2CD2L	O14523	Neurology
C2orf69	UPF0565 protein C2orf69	Q8N8R5	Neurology II
C3	Complement C3	P01024	Inflammation II
C4BPB	C4b-binding protein beta chain	P20851	Oncology
C5	Complement C5	P01031	Inflammation II
C7	Complement component C7	P10643	Inflammation II
C7orf50	Uncharacterized protein C7orf50	Q9BRJ6	Neurology II
C8B	Complement component C8 beta chain	P07358	Inflammation II
C9	Complement component C9	P02748	Inflammation II
C9orf40	Uncharacterized protein C9orf40	Q8IXQ3	Oncology II
CA1	Carbonic anhydrase 1	P00915	Cardiometabolic
CA11	Carbonic anhydrase-related protein 11	O75493	Oncology
CA12	Carbonic anhydrase 12	O43570	Oncology
CA13	Carbonic anhydrase 13	Q8N1Q1	Cardiometabolic
CA14	Carbonic anhydrase 14	Q9ULX7	Oncology
CA2	Carbonic anhydrase 2	P00918	Neurology
CA3	Carbonic anhydrase 3	P07451	Cardiometabolic
CA4	Carbonic anhydrase 4	P22748	Cardiometabolic
CA5A	Carbonic anhydrase 5A, mitochondrial	P35218	Cardiometabolic
CA6	Carbonic anhydrase 6	P23280	Neurology
CA7	Carbonic anhydrase 7	P43166	Oncology II
CA8	Carbonic anhydrase-related protein	P35219	Inflammation II
CA9	Carbonic anhydrase 9	Q16790	Oncology
CABP2	Calcium-binding protein 2	Q9NPB3	Neurology II
CACNA1C	Voltage-dependent L-type calcium channel subunit alpha-1C	Q13936	Neurology II
CACNA1H	Voltage-dependent T-type calcium channel subunit alpha-1H	O95180	Cardiometabolic II
CACNB1	Voltage-dependent L-type calcium channel subunit beta-1	Q02641	Neurology II
CACNB3	Voltage-dependent L-type calcium channel subunit beta-3	P54284	Neurology II
CACYBP	Calcyclin-binding protein	Q9HB71	Inflammation II
CADPS	Calcium-dependent secretion activator 1	Q9ULU8	Neurology II
CALB1	Calbindin	P05937	Oncology
CALB2	Calretinin	P22676	Neurology
CALCA	Calcitonin	P01258	Neurology
CALCB	Calcitonin gene-related peptide 2	P10092	Neurology II
CALCOCO1	Calcium-binding and coiled-coil domain-containing protein 1	Q9P1Z2	Oncology
CALCOCO2	Calcium-binding and coiled-coil domain-containing protein 2	Q13137	Cardiometabolic II
CALY	Neuron-specific vesicular protein calcyon	Q9NYX4	Cardiometabolic II
CAMKK1	Calcium/calmodulin-dependent protein kinase kinase 1	Q8N5S9	Oncology
CAMLG	Guided entry of tail-anchored proteins factor CAMLG	P49069	Neurology II
CAMSAP1	Calmodulin-regulated spectrin-associated protein 1	Q5T5Y3	Neurology II
CANT1	Soluble calcium-activated nucleotidase 1	Q8WVQ1	Cardiometabolic
CAPG	Macrophage-capping protein	P40121	Oncology
CAPN3	Calpain-3	P20807	Oncology II
CAPS	Calcyphosin	Q13938	Neurology II
CARHSP1	Calcium-regulated heat-stable protein 1	Q9Y2V2	Neurology
CASC3	Protein CASC3	O15234	Neurology II
CASP1	Caspase-1	P29466	Neurology
CASP10	Caspase-10	Q92851	Neurology
CASP2	Caspase-2	P42575	Inflammation
CASP3	Caspase-3	P42574	Cardiometabolic
CASP4	Caspase-4	P49662	Oncology II
CASP7	Caspase-7	P55210	Neurology II
CASP8	Caspase-8	Q14790	Oncology
CASP9	Caspase-9	P55211	Inflammation II
CASQ2	Calsequestrin-2	O14958	Cardiometabolic II
CAT	Catalase	P04040	Inflammation II
CBLIF	Cobalamin binding intrinsic factor	P27352	Cardiometabolic
CBLN1	Cerebellin-1	P23435	Neurology II
CBLN4	Cerebellin-4	Q9NTU7	Oncology
CBS	Cystathionine beta-synthase	P35520	Cardiometabolic II
CBX2	Chromobox protein homolog 2	Q14781	Cardiometabolic II
CC2D1A	Coiled-coil and C2 domain-containing protein 1A	Q6P1N0	Neurology
CCAR2	Cell cycle and apoptosis regulator protein 2	Q8N163	Neurology II
CCDC134	Coiled-coil domain-containing protein 134	Q9H6E4	Oncology II
CCDC28A	Coiled-coil domain-containing protein 28A	Q8IWP9	Neurology II
CCDC50	Coiled-coil domain-containing protein 50	Q8IVM0	Neurology II
CCDC80	Coiled-coil domain-containing protein 80	Q76M96	Cardiometabolic
CCER2	Coiled-coil domain-containing glutamate-rich protein 2	I3L3R5	Cardiometabolic II
CCL11	Eotaxin	P51671	Inflammation
CCL13	C-C motif chemokine 13	Q99616	Inflammation
CCL14	C-C motif chemokine 14	Q16627	Cardiometabolic
CCL15	C-C motif chemokine 15	Q16663	Cardiometabolic
CCL16	C-C motif chemokine 16	O15467	Cardiometabolic
CCL17	C-C motif chemokine 17	Q92583	Inflammation
CCL18	C-C motif chemokine 18	P55774	Cardiometabolic
CCL19	C-C motif chemokine 19	Q99731	Neurology
CCL2	C-C motif chemokine 2	P13500	Neurology
CCL20	C-C motif chemokine 20	P78556	Inflammation
CCL21	C-C motif chemokine 21	O00585	Inflammation
CCL22	C-C motif chemokine 22	O00626	Inflammation
CCL23	C-C motif chemokine 23	P55773	Inflammation
CCL24	C-C motif chemokine 24	O00175	Inflammation
CCL25	C-C motif chemokine 25	O15444	Inflammation
CCL26	C-C motif chemokine 26	Q9Y258	Inflammation
CCL27	C-C motif chemokine 27	Q9Y4X3	Cardiometabolic
CCL28	C-C motif chemokine 28	Q9NRJ3	Inflammation
CCL3	C-C motif chemokine 3	P10147	Inflammation
CCL4	C-C motif chemokine 4	P13236	Inflammation
CCL5	C-C motif chemokine 5	P13501	Cardiometabolic
CCL7	C-C motif chemokine 7	P80098	Inflammation
CCL8	C-C motif chemokine 8	P80075	Oncology
CCN1	CCN family member 1	O00622	Oncology
CCN2	CCN family member 2	P29279	Inflammation
CCN3	CCN family member 3	P48745	Cardiometabolic
CCN4	CCN family member 4	O95388	Oncology
CCN5	CCN family member 5	O76076	Neurology
CCND2	G1/S-specific cyclin-D2	P30279	Oncology II
CCNE1	G1/S-specific cyclin-E1	P24864	Inflammation II
CCS	Copper chaperone for superoxide dismutase	O14618	Neurology
CCT5	T-complex protein 1 subunit epsilon	P48643	Oncology
CD101	Immunoglobulin superfamily member 2	Q93033	Oncology II
CD109	CD109 antigen	Q6YHK3	Neurology
CD14	Monocyte differentiation antigen CD14	P08571	Cardiometabolic
CD160	CD160 antigen	O95971	Inflammation
CD163	Scavenger receptor cysteine-rich type 1 protein M130	Q86VB7	Cardiometabolic
CD164	Sialomucin core protein 24	Q04900	Neurology
CD164L2	CD164 sialomucin-like 2 protein	Q6UWJ8	Neurology II
CD177	CD177 antigen	Q8N6Q3	Neurology
CD1C	T-cell surface glycoprotein CD1c	P29017	Oncology
CD2	T-cell surface antigen CD2	P06729	Cardiometabolic II
CD200	OX-2 membrane glycoprotein	P41217	Inflammation
CD200R1	Cell surface glycoprotein CD200 receptor 1	Q8TD46	Inflammation
CD207	C-type lectin domain family 4 member K	Q9UJ71	Oncology
CD209	CD209 antigen	Q9NNX6	Cardiometabolic
CD22	B-cell receptor CD22	P20273	Inflammation
CD226	CD226 antigen	Q15762	Inflammation II
CD244	Natural killer cell receptor 2B4	Q9BZW8	Inflammation
CD248	Endosialin	Q9HCU0	Cardiometabolic II
CD27	CD27 antigen	P26842	Oncology
CD274	Programmed cell death 1 ligand 1	Q9NZQ7	Neurology
CD276	CD276 antigen	Q5ZPR3	Inflammation
CD28	T-cell-specific surface glycoprotein CD28	P10747	Oncology
CD2AP	CD2-associated protein	Q9Y5K6	Cardiometabolic
CD300A	CMRF35-like molecule 8	Q9UGN4	Inflammation II
CD300C	CMRF35-like molecule 6	Q08708	Neurology
CD300E	CMRF35-like molecule 2	Q496F6	Oncology
CD300LF	CMRF35-like molecule 1	Q8TDQ1	Oncology
CD300LG	CMRF35-like molecule 9	Q6UXG3	Neurology
CD302	CD302 antigen	Q8IX05	Oncology
CD33	Myeloid cell surface antigen CD33	P20138	Oncology
CD34	Hematopoietic progenitor cell antigen CD34	P28906	Neurology
CD36	Platelet glycoprotein 4	P16671	Inflammation II
CD38	ADP-ribosyl cyclase/cyclic ADP-ribose hydrolase 1	P28907	Oncology
CD3D	T-cell surface glycoprotein CD3 delta chain	P04234	Neurology II
CD3E	T-cell surface glycoprotein CD3 epsilon chain	P07766	Oncology II
CD3G	T-cell surface glycoprotein CD3 gamma chain	P09693	Inflammation II
CD4	T-cell surface glycoprotein CD4	P01730	Inflammation
CD40	Tumor necrosis factor receptor superfamily member 5	P25942	Inflammation
CD40LG	CD40 ligand	P29965	Inflammation
CD46	Membrane cofactor protein	P15529	Cardiometabolic
CD48	CD48 antigen	P09326	Inflammation
CD5	T-cell surface glycoprotein CD5	P06127	Oncology
CD55	Complement decay-accelerating factor	P08174	Cardiometabolic
CD58	Lymphocyte function-associated antigen 3	P19256	Inflammation
CD59	CD59 glycoprotein	P13987	Cardiometabolic
CD5L	CD5 antigen-like	O43866	Inflammation II
CD6	T-cell differentiation antigen CD6	P30203	Inflammation
CD63	CD63 antigen	P08962	Neurology
CD69	Early activation antigen CD69	Q07108	Cardiometabolic
CD7	T-cell antigen CD7	P09564	Inflammation II
CD70	CD70 antigen	P32970	Inflammation
CD72	B-cell differentiation antigen CD72	P21854	Inflammation II
CD74	HLA class II histocompatibility antigen gamma chain	P04233	Neurology
CD79B	B-cell antigen receptor complex-associated protein beta chain	P40259	Inflammation
CD80	T-lymphocyte activation antigen CD80	P33681	Cardiometabolic II
CD82	CD82 antigen	P27701	Oncology II
CD83	CD83 antigen	Q01151	Inflammation
CD84	SLAM family member 5	Q9UIB8	Inflammation
CD86	T-lymphocyte activation antigen CD86	P42081	Oncology II
CD8A	T-cell surface glycoprotein CD8 alpha chain	P01732	Neurology
CD93	Complement component C1q receptor	Q9NPY3	Cardiometabolic
CD99	CD99 antigen	P14209	Neurology
CD99L2	CD99 antigen-like protein 2	Q8TCZ2	Neurology
CDA	Cytidine deaminase	P32320	Cardiometabolic II
CDAN1	Codanin-1	Q8IWY9	Neurology II
CDC123	Cell division cycle protein 123 homolog	O75794	Oncology II
CDC25A	M-phase inducer phosphatase 1	P30304	Oncology II
CDC26	Anaphase-promoting complex subunit CDC26	Q8NHZ8	Oncology II
CDC27	Cell division cycle protein 27 homolog	P30260	Oncology
CDC37	Hsp90 co-chaperone Cdc37	Q16543	Oncology
CDC42BPB	Serine/threonine-protein kinase MRCK beta	Q9Y5S2	Oncology II
CDCP1	CUB domain-containing protein 1	Q9H5V8	Neurology
CDH1	Cadherin-1	P12830	Cardiometabolic
CDH15	Cadherin-15	P55291	Neurology
CDH17	Cadherin-17	Q12864	Cardiometabolic
CDH2	Cadherin-2	P19022	Cardiometabolic
CDH22	Cadherin-22	Q9UJ99	Oncology II
CDH23	Cadherin-23	Q9H251	Neurology II
CDH3	Cadherin-3	P22223	Neurology
CDH4	Cadherin-4	P55283	Neurology II
CDH5	Cadherin-5	P33151	Cardiometabolic
CDH6	Cadherin-6	P55285	Cardiometabolic
CDHR1	Cadherin-related family member 1	Q96JP9	Neurology
CDHR2	Cadherin-related family member 2	Q9BYE9	Oncology
CDHR5	Cadherin-related family member 5	Q9HBB8	Cardiometabolic
CDK1	Cyclin-dependent kinase 1	P06493	Oncology II
CDK5RAP3	CDK5 regulatory subunit-associated protein 3	Q96JB5	Neurology II
CDKL5	Cyclin-dependent kinase-like 5	O76039	Neurology II
CDKN1A	Cyclin-dependent kinase inhibitor 1	P38936	Oncology
CDKN2D	Cyclin-dependent kinase 4 inhibitor D	P55273	Oncology
CDNF	Cerebral dopamine neurotrophic factor	Q49AH0	Oncology
CDON	Cell adhesion molecule-related/down-regulated by oncogenes	Q4KMG0	Inflammation
CDSN	Corneodesmosin	Q15517	Inflammation
CEACAM1	Carcinoembryonic antigen-related cell adhesion molecule 1	P13688	Oncology
CEACAM16	Carcinoembryonic antigen-related cell adhesion molecule 16	Q2WEN9	Oncology II
CEACAM18	Carcinoembryonic antigen-related cell adhesion molecule 18	A8MTB9	Oncology II
CEACAM19	Carcinoembryonic antigen-related cell adhesion molecule 19	Q7Z692	Oncology II
CEACAM20	Carcinoembryonic antigen-related cell adhesion molecule 20	Q6UY09	Oncology II
CEACAM21	Carcinoembryonic antigen-related cell adhesion molecule 21	Q3KPI0	Inflammation
CEACAM3	Carcinoembryonic antigen-related cell adhesion molecule 3	P40198	Oncology
CEACAM5	Carcinoembryonic antigen-related cell adhesion molecule 5	P06731	Oncology
CEACAM6	Carcinoembryonic antigen-related cell adhesion molecule 6	P40199	Cardiometabolic II
CEACAM8	Carcinoembryonic antigen-related cell adhesion molecule 8	P31997	Cardiometabolic
CEBPA	CCAAT/enhancer-binding protein alpha	P49715	Inflammation II
CEBPB	CCAAT/enhancer-binding protein beta	P17676	Cardiometabolic
CELA2A	Chymotrypsin-like elastase family member 2A	P08217	Cardiometabolic II
CELA3A	Chymotrypsin-like elastase family member 3A	P09093	Cardiometabolic
CELSR2	Cadherin EGF LAG seven-pass G-type receptor 2	Q9HCU4	Inflammation II
CEMIP2	Cell surface hyaluronidase	Q9UHN6	Inflammation II
CEND1	Cell cycle exit and neuronal differentiation protein 1	Q8N111	Neurology II
CENPF	Centromere protein F	P49454	Oncology II
CENPJ	Centromere protein J	Q9HC77	Oncology II
CEP112	Centrosomal protein of 112 kDa	Q8N8E3	Cardiometabolic II
CEP152	Centrosomal protein of 152 kDa	O94986	Oncology II
CEP164	Centrosomal protein of 164 kDa	Q9UPV0	Inflammation
CEP170	Centrosomal protein of 170 kDa	Q5SW79	Cardiometabolic II
CEP20	Centrosomal protein 20	Q96NB1	Oncology
CEP290	Centrosomal protein of 290 kDa	O15078	Oncology II
CEP350	Centrosome-associated protein 350	Q5VT06	Oncology II
CEP43	Centrosomal protein 43	O95684	Cardiometabolic
CEP85	Centrosomal protein of 85 kDa	Q6P2H3	Oncology
CERT	Ceramide transfer protein	Q9Y5P4	Neurology
CES1	Liver carboxylesterase 1	P23141	Cardiometabolic
CES2	Cocaine esterase	O00748	Oncology
CES3	Carboxylesterase 3	Q6UWW8	Oncology
CETN2	Centrin-2	P41208	Neurology
CETN3	Centrin-3	O15182	Oncology II
CFB	Complement factor B	P00751	Inflammation II
CFC1	Cryptic protein	P0CG37	Oncology
CFD	Complement factor D	P00746	Inflammation II
CFH	Complement factor H	P08603	Inflammation II
CFHR2	Complement factor H-related protein 2	P36980	Inflammation II
CFHR4	Complement factor H-related protein 4	Q92496	Inflammation II
CFHR5	Complement factor H-related protein 5	Q9BXR6	Inflammation II
CFI	Complement factor I	P05156	Inflammation II
CFP	Properdin	P27918	Inflammation II
CGA	Glycoprotein hormones alpha chain	P01215	Neurology
CGB3_CGB5_CGB8	Choriogonadotropin subunit beta 3	P0DN86	Inflammation II
CGN	Cingulin	Q9P2M7	Neurology II
CGREF1	Cell growth regulator with EF hand domain protein 1	Q99674	Cardiometabolic
CHAC2	Glutathione-specific gamma-glutamylcyclotransferase 2	Q8WUX2	Oncology
CHAD	Chondroadherin	O15335	Inflammation II
CHCHD10	Coiled-coil-helix-coiled-coil-helix domain-containing protein 10, mitochondrial	Q8WYQ3	Neurology II
CHCHD6	MICOS complex subunit MIC25	Q9BRQ6	Oncology II
CHEK2	Serine/threonine-protein kinase Chk2	O96017	Cardiometabolic
CHGA	Chromogranin-A	P10645	Cardiometabolic II
CHGB	Secretogranin-1	P05060	Neurology
CHI3L1	Chitinase-3-like protein 1	P36222	Cardiometabolic
CHIT1	Chitotriosidase-1	Q13231	Cardiometabolic
CHL1	Neural cell adhesion molecule L1-like protein	O00533	Cardiometabolic
CHM	Rab proteins geranylgeranyltransferase component A 1	P24386	Neurology II
CHMP1A	Charged multivesicular body protein 1a	Q9HD42	Neurology
CHMP6	Charged multivesicular body protein 6	Q96FZ7	Cardiometabolic II
CHP1	Calcineurin B homologous protein 1	Q99653	Neurology II
CHRDL1	Chordin-like protein 1	Q9BU40	Inflammation
CHRDL2	Chordin-like protein 2	Q6WN34	Cardiometabolic
CHRM1	Muscarinic acetylcholine receptor M1	P11229	Neurology II
CIAPIN1	Anamorsin	Q6FI81	Oncology
CILP	Cartilage intermediate layer protein 1	O75339	Cardiometabolic II
CINP	Cyclin-dependent kinase 2-interacting protein	Q9BW66	Oncology II
CIRBP	Cold-inducible RNA-binding protein	Q14011	Oncology II
CIT	Citron Rho-interacting kinase	O14578	Neurology II
CKAP4	Cytoskeleton-associated protein 4	Q07065	Inflammation
CKB	Creatine kinase B-type	P12277	Cardiometabolic II
CKMT1A_CKMT1B	Creatine kinase U-type, mitochondrial	P12532	Inflammation
CLASP1	CLIP-associating protein 1	Q7Z460	Oncology II
CLC	Galectin-10	Q05315	Cardiometabolic
CLEC10A	C-type lectin domain family 10 member A	Q8IUN9	Neurology
CLEC11A	C-type lectin domain family 11 member A	Q9Y240	Neurology
CLEC12A	C-type lectin domain family 12 member A	Q5QGZ9	Inflammation II
CLEC14A	C-type lectin domain family 14 member A	Q86T13	Neurology
CLEC1A	C-type lectin domain family 1 member A	Q8NC01	Cardiometabolic
CLEC1B	C-type lectin domain family 1 member B	Q9P126	Neurology
CLEC2L	C-type lectin domain family 2 member L	P0C7M8	Neurology II
CLEC3B	Tetranectin	P05452	Inflammation II
CLEC4A	C-type lectin domain family 4 member A	Q9UMR7	Inflammation
CLEC4C	C-type lectin domain family 4 member C	Q8WTT0	Inflammation
CLEC4D	C-type lectin domain family 4 member D	Q8WXI8	Inflammation
CLEC4G	C-type lectin domain family 4 member G	Q6UXB4	Inflammation
CLEC4M	C-type lectin domain family 4 member M	Q9H2X3	Cardiometabolic II
CLEC5A	C-type lectin domain family 5 member A	Q9NY25	Cardiometabolic
CLEC6A	C-type lectin domain family 6 member A	Q6EIG7	Oncology
CLEC7A	C-type lectin domain family 7 member A	Q9BXN2	Inflammation
CLGN	Calmegin	O14967	Neurology II
CLIC5	Chloride intracellular channel protein 5	Q9NZA1	Neurology II
CLINT1	Clathrin interactor 1	Q14677	Oncology II
CLIP2	CAP-Gly domain-containing linker protein 2	Q9UDT6	Inflammation
CLMP	CXADR-like membrane protein	Q9H6B4	Oncology
CLNS1A	Methylosome subunit pICln	P54105	Neurology II
CLPP	ATP-dependent Clp protease proteolytic subunit, mitochondrial	Q16740	Neurology
CLPS	Colipase	P04118	Neurology
CLSPN	Claspin	Q9HAW4	Neurology
CLSTN1	Calsyntenin-1	O94985	Neurology
CLSTN2	Calsyntenin-2	Q9H4D0	Inflammation
CLSTN3	Calsyntenin-3	Q9BQT9	Neurology II
CLTA	Clathrin light chain A	P09496	Cardiometabolic
CLU	Clusterin	P10909	Inflammation II
CLUL1	Clusterin-like protein 1	Q15846	Cardiometabolic
CMC1	COX assembly mitochondrial protein homolog	Q7Z7K0	Cardiometabolic II
CMIP	C-Maf-inducing protein	Q8IY22	Oncology II
CNDP1	Beta-Ala-His dipeptidase	Q96KN2	Cardiometabolic
CNGB3	Cyclic nucleotide-gated cation channel beta-3	Q9NQW8	Neurology II
CNP	2',3'-cyclic-nucleotide 3'-phosphodiesterase	P09543	Cardiometabolic II
CNPY2	Protein canopy homolog 2	Q9Y2B0	Cardiometabolic
CNPY4	Protein canopy homolog 4	Q8N129	Oncology
CNST	Consortin	Q6PJW8	Cardiometabolic
CNTF	Ciliary neurotrophic factor	P26441	Neurology II
CNTN1	Contactin-1	Q12860	Cardiometabolic
CNTN2	Contactin-2	Q02246	Oncology
CNTN3	Contactin-3	Q9P232	Neurology
CNTN4	Contactin-4	Q8IWV2	Neurology
CNTN5	Contactin-5	O94779	Neurology
CNTNAP2	Contactin-associated protein-like 2	Q9UHC6	Inflammation
CNTNAP4	Contactin-associated protein-like 4	Q9C0A0	Neurology II
COCH	Cochlin	O43405	Cardiometabolic II
COL15A1	Collagen alpha-1(XV) chain	P39059	Cardiometabolic II
COL18A1	Collagen alpha-1(XVIII) chain	P39060	Cardiometabolic
COL1A1	Collagen alpha-1(I) chain	P02452	Cardiometabolic
COL24A1	Collagen alpha-1(XXIV) chain	Q17RW2	Oncology II
COL28A1	Collagen alpha-1(XXVIII) chain	Q2UY09	Neurology II
COL2A1	Collagen alpha-1(II) chain	P02458	Cardiometabolic II
COL3A1	Collagen alpha-1(III) chain	P02461	Cardiometabolic II
COL4A1	Collagen alpha-1(IV) chain	P02462	Cardiometabolic
COL4A4	Collagen alpha-4(IV) chain	P53420	Oncology II
COL5A1	Collagen alpha-1(V) chain	P20908	Inflammation II
COL6A3	Collagen alpha-3(VI) chain	P12111	Cardiometabolic
COL9A1	Collagen alpha-1(IX) chain	P20849	Inflammation
COL9A2	Collagen alpha-2(IX) chain	Q14055	Oncology II
COLEC12	Collectin-12	Q5KU26	Inflammation
COMMD1	COMM domain-containing protein 1	Q8N668	Cardiometabolic II
COMMD9	COMM domain-containing protein 9	Q9P000	Oncology II
COMP	Cartilage oligomeric matrix protein	P49747	Cardiometabolic
COMT	Catechol O-methyltransferase	P21964	Cardiometabolic
COPB2	Coatomer subunit beta'	P35606	Cardiometabolic II
COPE	Coatomer subunit epsilon	O14579	Neurology
COQ7	5-demethoxyubiquinone hydroxylase, mitochondrial	Q99807	Cardiometabolic II
CORO1A	Coronin-1A	P31146	Cardiometabolic
CORO6	Coronin-6	Q6QEF8	Neurology II
COX5B	Cytochrome c oxidase subunit 5B, mitochondrial	P10606	Oncology
COX6B1	Cytochrome c oxidase subunit 6B1	P14854	Cardiometabolic II
CPA1	Carboxypeptidase A1	P15085	Cardiometabolic
CPA2	Carboxypeptidase A2	P48052	Neurology
CPA4	Carboxypeptidase A4	Q9UI42	Inflammation II
CPB1	Carboxypeptidase B	P15086	Cardiometabolic
CPB2	Carboxypeptidase B2	Q96IY4	Inflammation II
CPE	Carboxypeptidase E	P16870	Oncology
CPLX2	Complexin-2	Q6PUV4	Oncology II
CPM	Carboxypeptidase M	P14384	Neurology
CPOX	Oxygen-dependent coproporphyrinogen-III oxidase, mitochondrial	P36551	Inflammation II
CPPED1	Serine/threonine-protein phosphatase CPPED1	Q9BRF8	Neurology
CPQ	Carboxypeptidase Q	Q9Y646	Cardiometabolic II
CPTP	Ceramide-1-phosphate transfer protein	Q5TA50	Cardiometabolic II
CPVL	Probable serine carboxypeptidase CPVL	Q9H3G5	Oncology
CPXM1	Probable carboxypeptidase X1	Q96SM3	Oncology
CPXM2	Inactive carboxypeptidase-like protein X2	Q8N436	Cardiometabolic II
CR1	Complement receptor type 1	P17927	Inflammation II
CR2	Complement receptor type 2	P20023	Cardiometabolic
CRACR2A	EF-hand calcium-binding domain-containing protein 4B	Q9BSW2	Oncology
CRADD	Death domain-containing protein CRADD	P78560	Neurology
CREB3	Cyclic AMP-responsive element-binding protein 3	O43889	Oncology II
CREBZF	CREB/ATF bZIP transcription factor	Q9NS37	Oncology II
CREG1	Protein CREG1	O75629	Oncology
CRELD1	Protein disulfide isomerase CRELD1	Q96HD1	Inflammation II
CRELD2	Protein disulfide isomerase CRELD2	Q6UXH1	Inflammation
CRH	Corticoliberin	P06850	Oncology
CRHBP	Corticotropin-releasing factor-binding protein	P24387	Inflammation
CRHR1	Corticotropin-releasing factor receptor 1	P34998	Cardiometabolic
CRIM1	Cysteine-rich motor neuron 1 protein	Q9NZV1	Inflammation
CRIP2	Cysteine-rich protein 2	P52943	Neurology
CRISP2	Cysteine-rich secretory protein 2	P16562	Oncology
CRISP3	Cysteine-rich secretory protein 3	P54108	Inflammation II
CRKL	Crk-like protein	P46109	Inflammation
CRLF1	Cytokine receptor-like factor 1	O75462	Inflammation
CRNN	Cornulin	Q9UBG3	Oncology
CRTAC1	Cartilage acidic protein 1	Q9NQ79	Cardiometabolic
CRTAM	Cytotoxic and regulatory T-cell molecule	O95727	Neurology
CRTAP	Cartilage-associated protein	O75718	Neurology II
CRX	Cone-rod homeobox protein	O43186	Cardiometabolic
CRYBB1	Beta-crystallin B1	P53674	Cardiometabolic II
CRYBB2	Beta-crystallin B2	P43320	Neurology II
CRYGD	Gamma-crystallin D	P07320	Neurology II
CRYM	Ketimine reductase mu-crystallin	Q14894	Neurology II
CRYZL1	Quinone oxidoreductase-like protein 1	O95825	Cardiometabolic II
CSDE1	Cold shock domain-containing protein E1	O75534	Cardiometabolic II
CSF1	Macrophage colony-stimulating factor 1	P09603	Inflammation
CSF1R	Macrophage colony-stimulating factor 1 receptor	P07333	Inflammation II
CSF2	Granulocyte-macrophage colony-stimulating factor	P04141	Cardiometabolic II
CSF2RA	Granulocyte-macrophage colony-stimulating factor receptor subunit alpha	P15509	Neurology
CSF2RB	Cytokine receptor common subunit beta	P32927	Inflammation II
CSF3	Granulocyte colony-stimulating factor	P09919	Inflammation
CSF3R	Granulocyte colony-stimulating factor receptor	Q99062	Inflammation II
CSH1	Chorionic somatomammotropin hormone 1	P0DML2	Inflammation II
CSNK1D	Casein kinase I isoform delta	P48730	Inflammation II
CSNK2A1	Casein kinase II subunit alpha	P68400	Neurology II
CSPG4	Chondroitin sulfate proteoglycan 4	Q6UVK1	Cardiometabolic II
CSPG5	Chondroitin sulfate proteoglycan 5	O95196	Neurology II
CSRP3	Cysteine and glycine-rich protein 3	P50461	Cardiometabolic II
CST1	Cystatin-SN	P01037	Inflammation II
CST3	Cystatin-C	P01034	Cardiometabolic
CST5	Cystatin-D	P28325	Neurology
CST6	Cystatin-M	Q15828	Cardiometabolic
CST7	Cystatin-F	O76096	Inflammation
CSTB	Cystatin-B	P04080	Cardiometabolic
CTAG1A_CTAG1B	Cancer/testis antigen 1	P78358	Oncology II
CTBS	Di-N-acetylchitobiase	Q01459	Inflammation II
CTF1	Cardiotrophin-1	Q16619	Cardiometabolic
CTHRC1	Collagen triple helix repeat-containing protein 1	Q96CG8	Cardiometabolic II
CTLA4	Cytotoxic T-lymphocyte protein 4	P16410	Cardiometabolic II
CTNNA1	Catenin alpha-1	P35221	Neurology II
CTRB1	Chymotrypsinogen B	P17538	Neurology
CTRC	Chymotrypsin-C	Q99895	Inflammation
CTRL	Chymotrypsin-like protease CTRL-1	P40313	Neurology II
CTSB	Cathepsin B	P07858	Cardiometabolic
CTSC	Dipeptidyl peptidase 1	P53634	Inflammation
CTSD	Cathepsin D	P07339	Cardiometabolic
CTSE	Cathepsin E	P14091	Inflammation II
CTSF	Cathepsin F	Q9UBX1	Oncology
CTSH	Pro-cathepsin H	P09668	Cardiometabolic
CTSL	Cathepsin L1	P07711	Cardiometabolic
CTSO	Cathepsin O	P43234	Inflammation
CTSS	Cathepsin S	P25774	Neurology
CTSV	Cathepsin L2	O60911	Oncology
CTSZ	Cathepsin Z	Q9UBR2	Cardiometabolic
CUZD1	CUB and zona pellucida-like domain-containing protein 1	Q86UP6	Neurology II
CWC15	Spliceosome-associated protein CWC15 homolog	Q9P013	Oncology II
CX3CL1	Fractalkine	P78423	Neurology
CXADR	Coxsackievirus and adenovirus receptor	P78310	Inflammation
CXCL1	Growth-regulated alpha protein	P09341	Inflammation
CXCL10	C-X-C motif chemokine 10	P02778	Inflammation
CXCL11	C-X-C motif chemokine 11	O14625	Neurology
CXCL12	Stromal cell-derived factor 1	P48061	Inflammation
CXCL13	C-X-C motif chemokine 13	O43927	Neurology
CXCL14	C-X-C motif chemokine 14	O95715	Inflammation
CXCL16	C-X-C motif chemokine 16	Q9H2A7	Cardiometabolic
CXCL17	C-X-C motif chemokine 17	Q6UXB2	Inflammation
CXCL3	C-X-C motif chemokine 3	P19876	Inflammation
CXCL5	C-X-C motif chemokine 5	P42830	Cardiometabolic
CXCL6	C-X-C motif chemokine 6	P80162	Inflammation
CXCL8	Interleukin-8	P10145	Oncology
CXCL9	C-X-C motif chemokine 9	Q07325	Inflammation
CYB5A	Cytochrome b5	P00167	Oncology II
CYB5R2	NADH-cytochrome b5 reductase 2	Q6BCY4	Oncology II
CYP24A1	1,25-dihydroxyvitamin D(3) 24-hydroxylase, mitochondrial	Q07973	Cardiometabolic II
CYTH3	Cytohesin-3	O43739	Oncology II
CYTL1	Cytokine-like protein 1	Q9NRR1	Cardiometabolic II
DAAM1	Disheveled-associated activator of morphogenesis 1	Q9Y4D1	Inflammation II
DAB2	Disabled homolog 2	P98082	Oncology
DAG1	Dystroglycan	Q14118	Inflammation
DAND5	DAN domain family member 5	Q8N907	Inflammation II
DAPK2	Death-associated protein kinase 2	Q9UIK4	Inflammation II
DAPP1	Dual adapter for phosphotyrosine and 3-phosphotyrosine and 3-phosphoinositide	Q9UN19	Inflammation
DARS1	Aspartate--tRNA ligase, cytoplasmic	P14868	Neurology
DBH	Dopamine beta-hydroxylase	P09172	Inflammation II
DBI	Acyl-CoA-binding protein	P07108	Neurology
DBN1	Drebrin	Q16643	Inflammation II
DBNL	Drebrin-like protein	Q9UJU6	Inflammation
DCBLD2	Discoidin, CUB and LCCL domain-containing protein 2	Q96PD2	Oncology
DCC	Netrin receptor DCC	P43146	Neurology II
DCDC2C	Doublecortin domain-containing protein 2C	A8MYV0	Oncology II
DCLRE1C	Protein artemis	Q96SD1	Oncology II
DCN	Decorin	P07585	Cardiometabolic
DCTD	Deoxycytidylate deaminase	P32321	Inflammation II
DCTN1	Dynactin subunit 1	Q14203	Oncology
DCTN2	Dynactin subunit 2	Q13561	Oncology
DCTN6	Dynactin subunit 6	O00399	Neurology
DCTPP1	dCTP pyrophosphatase 1	Q9H773	Cardiometabolic
DCUN1D1	DCN1-like protein 1	Q96GG9	Neurology II
DCUN1D2	DCN1-like protein 2	Q6PH85	Oncology II
DCXR	L-xylulose reductase	Q7Z4W1	Oncology
DDA1	DET1- and DDB1-associated protein 1	Q9BW61	Cardiometabolic II
DDAH1	N(G),N(G)-dimethylarginine dimethylaminohydrolase 1	O94760	Oncology
DDC	Aromatic-L-amino-acid decarboxylase	P20711	Cardiometabolic
DDHD2	Phospholipase DDHD2	O94830	Neurology II
DDI2	Protein DDI1 homolog 2	Q5TDH0	Inflammation II
DDR1	Epithelial discoidin domain-containing receptor 1	Q08345	Neurology
DDT	D-dopachrome decarboxylase	P30046	Cardiometabolic II
DDX1	ATP-dependent RNA helicase DDX1	Q92499	Oncology II
DDX25	ATP-dependent RNA helicase DDX25	Q9UHL0	Neurology II
DDX39A	ATP-dependent RNA helicase DDX39A	O00148	Inflammation II
DDX4	Probable ATP-dependent RNA helicase DDX4	Q9NQI0	Inflammation II
DDX53	Probable ATP-dependent RNA helicase DDX53	Q86TM3	Neurology II
DDX58	Antiviral innate immune response receptor RIG-I	O95786	Oncology
DECR1	2,4-dienoyl-CoA reductase, mitochondrial	Q16698	Inflammation
DEFA1_DEFA1B	Neutrophil defensin 1	P59665	Cardiometabolic
DEFB103A_DEFB103B	Beta-defensin 103	P81534	Inflammation II
DEFB104A_DEFB104B	Beta-defensin 104	Q8WTQ1	Neurology II
DEFB116	Beta-defensin 116	Q30KQ4	Neurology II
DEFB118	Beta-defensin 118	Q96PH6	Neurology II
DEFB4A_DEFB4B	Beta-defensin 4A	O15263	Oncology
DENND2B	DENN domain-containing protein 2B	P78524	Cardiometabolic II
DENR	Density-regulated protein	O43583	Inflammation II
DFFA	DNA fragmentation factor subunit alpha	O00273	Inflammation
DGCR6	Protein DGCR6	Q14129	Neurology II
DGKA	Diacylglycerol kinase alpha	P23743	Inflammation II
DGKZ	Diacylglycerol kinase zeta	Q13574	Inflammation
DHODH	Dihydroorotate dehydrogenase	Q02127	Cardiometabolic II
DHPS	Deoxyhypusine synthase	P49366	Oncology II
DHRS4L2	Dehydrogenase/reductase SDR family member 4-like 2	Q6PKH6	Neurology II
DIABLO	Diablo homolog, mitochondrial	Q9NR28	Cardiometabolic
DIPK1C	Divergent protein kinase domain 1C	Q0P6D2	Neurology II
DIPK2B	Divergent protein kinase domain 2B	Q9H7Y0	Inflammation II
DKK1	Dickkopf-related protein 1	O94907	Neurology
DKK3	Dickkopf-related protein 3	Q9UBP4	Cardiometabolic
DKK4	Dickkopf-related protein 4	Q9UBT3	Neurology
DKKL1	Dickkopf-like protein 1	Q9UK85	Oncology
DLG4	Disks large homolog 4	P78352	Neurology II
DLGAP5	Disks large-associated protein 5	Q15398	Neurology II
DLK1	Protein delta homolog 1	P80370	Cardiometabolic
DLL1	Delta-like protein 1	O00548	Oncology
DLL4	Delta-like protein 4	Q9NR61	Cardiometabolic II
DMD	Dystrophin	P11532	Cardiometabolic II
DMP1	Dentin matrix acidic phosphoprotein 1	Q13316	Cardiometabolic II
DNAJA1	DnaJ homolog subfamily A member 1	P31689	Oncology II
DNAJA2	DnaJ homolog subfamily A member 2	O60884	Inflammation
DNAJA4	DnaJ homolog subfamily A member 4	Q8WW22	Neurology II
DNAJB1	DnaJ homolog subfamily B member 1	P25685	Oncology
DNAJB14	DnaJ homolog subfamily B member 14	Q8TBM8	Oncology II
DNAJB2	DnaJ homolog subfamily B member 2	P25686	Inflammation II
DNAJB6	DnaJ homolog subfamily B member 6	O75190	Inflammation II
DNAJB8	DnaJ homolog subfamily B member 8	Q8NHS0	Cardiometabolic
DNAJC21	DnaJ homolog subfamily C member 21	Q5F1R6	Neurology II
DNAJC6	Putative tyrosine-protein phosphatase auxilin	O75061	Cardiometabolic II
DNAJC9	DnaJ homolog subfamily C member 9	Q8WXX5	Oncology II
DNER	Delta and Notch-like epidermal growth factor-related receptor	Q8NFT8	Inflammation
DNLZ	DNL-type zinc finger protein	Q5SXM8	Neurology II
DNM1	Dynamin-1	Q05193	Oncology II
DNM3	Dynamin-3	Q9UQ16	Neurology II
DNMBP	Dynamin-binding protein	Q6XZF7	Neurology
DNPEP	Aspartyl aminopeptidase	Q9ULA0	Neurology II
DNPH1	2'-deoxynucleoside 5'-phosphate N-hydrolase 1	O43598	Inflammation
DOC2B	Double C2-like domain-containing protein beta	Q14184	Neurology II
DOCK9	Dedicator of cytokinesis protein 9	Q9BZ29	Neurology II
DOK1	Docking protein 1	Q99704	Neurology II
DOK2	Docking protein 2	O60496	Cardiometabolic
DPEP1	Dipeptidase 1	P16444	Neurology
DPEP2	Dipeptidase 2	Q9H4A9	Oncology
DPP10	Inactive dipeptidyl peptidase 10	Q8N608	Inflammation
DPP4	Dipeptidyl peptidase 4	P27487	Cardiometabolic
DPP6	Dipeptidyl aminopeptidase-like protein 6	P42658	Oncology
DPP7	Dipeptidyl peptidase 2	Q9UHL4	Cardiometabolic
DPT	Dermatopontin	Q07507	Cardiometabolic
DPY30	Protein dpy-30 homolog	Q9C005	Oncology
DRAXIN	Draxin	Q8NBI3	Neurology
DRG2	Developmentally-regulated GTP-binding protein 2	P55039	Oncology
DSC2	Desmocollin-2	Q02487	Neurology
DSCAM	Down syndrome cell adhesion molecule	O60469	Neurology II
DSG2	Desmoglein-2	Q14126	Neurology
DSG3	Desmoglein-3	P32926	Oncology
DSG4	Desmoglein-4	Q86SJ6	Oncology
DTD1	D-aminoacyl-tRNA deacylase 1	Q8TEA8	Inflammation II
DTNB	Dystrobrevin beta	O60941	Oncology II
DTX2	Probable E3 ubiquitin-protein ligase DTX2	Q86UW9	Neurology II
DTX3	Probable E3 ubiquitin-protein ligase DTX3	Q8N9I9	Oncology
DTYMK	Thymidylate kinase	P23919	Cardiometabolic II
DUOX2	Dual oxidase 2	Q9NRD8	Cardiometabolic
DUSP13	Dual specificity protein phosphatase 13 isoform A	Q6B8I1	Oncology II
DUSP29	Dual specificity phosphatase 29	Q68J44	Neurology II
DUSP3	Dual specificity protein phosphatase 3	P51452	Neurology
DUT	Deoxyuridine 5'-triphosphate nucleotidohydrolase, mitochondrial	P33316	Oncology II
DXO	Decapping and exoribonuclease protein	O77932	Neurology II
DYNC1H1	Cytoplasmic dynein 1 heavy chain 1	Q14204	Oncology II
DYNLT1	Dynein light chain Tctex-type 1	P63172	Neurology II
DYNLT3	Dynein light chain Tctex-type 3	P51808	Oncology II
EBAG9	Receptor-binding cancer antigen expressed on SiSo cells	O00559	Neurology
EBI3_IL27	Interleukin-27	Q14213_Q8NEV9	Oncology
ECE1	Endothelin-converting enzyme 1	P42892	Neurology
ECHDC3	Enoyl-CoA hydratase domain-containing protein 3, mitochondrial	Q96DC8	Cardiometabolic II
ECHS1	Enoyl-CoA hydratase, mitochondrial	P30084	Cardiometabolic II
ECI2	Enoyl-CoA delta isomerase 2	O75521	Cardiometabolic II
ECM1	Extracellular matrix protein 1	Q16610	Inflammation II
ECSCR	Endothelial cell-specific chemotaxis regulator	Q19T08	Neurology II
EDA2R	Tumor necrosis factor receptor superfamily member 27	Q9HAV5	Oncology
EDAR	Tumor necrosis factor receptor superfamily member EDAR	Q9UNE0	Inflammation
EDDM3B	Epididymal secretory protein E3-beta	P56851	Oncology II
EDEM2	ER degradation-enhancing alpha-mannosidase-like protein 2	Q9BV94	Cardiometabolic II
EDF1	Endothelial differentiation-related factor 1	O60869	Neurology II
EDIL3	EGF-like repeat and discoidin I-like domain-containing protein 3	O43854	Cardiometabolic
EDN1	Endothelin-1	P05305	Cardiometabolic II
EDNRB	Endothelin receptor type B	P24530	Inflammation II
EEF1D	Elongation factor 1-delta	P29692	Cardiometabolic II
EFCAB14	EF-hand calcium-binding domain-containing protein 14	O75071	Oncology II
EFCAB2	Dynein regulatory complex protein 8	Q5VUJ9	Oncology II
EFEMP1	EGF-containing fibulin-like extracellular matrix protein 1	Q12805	Cardiometabolic
EFHD1	EF-hand domain-containing protein D1	Q9BUP0	Neurology II
EFNA1	Ephrin-A1	P20827	Neurology
EFNA4	Ephrin-A4	P52798	Neurology
EFNB2	Ephrin-B2	P52799	Neurology II
EGF	Pro-epidermal growth factor	P01133	Inflammation
EGFL7	Epidermal growth factor-like protein 7	Q9UHF1	Oncology
EGFLAM	Pikachurin	Q63HQ2	Oncology II
EGFR	Epidermal growth factor receptor	P00533	Cardiometabolic
EGLN1	Egl nine homolog 1	Q9GZT9	Inflammation
EHBP1	EH domain-binding protein 1	Q8NDI1	Cardiometabolic II
EHD3	EH domain-containing protein 3	Q9NZN3	Cardiometabolic II
EIF1AX	Eukaryotic translation initiation factor 1A, X-chromosomal	P47813	Neurology II
EIF2AK2	Interferon-induced, double-stranded RNA-activated protein kinase	P19525	Oncology II
EIF2AK3	Eukaryotic translation initiation factor 2-alpha kinase 3	Q9NZJ5	Cardiometabolic II
EIF2S2	Eukaryotic translation initiation factor 2 subunit 2	P20042	Cardiometabolic II
EIF4B	Eukaryotic translation initiation factor 4B	P23588	Neurology
EIF4E	Eukaryotic translation initiation factor 4E	P06730	Inflammation II
EIF4EBP1	Eukaryotic translation initiation factor 4E-binding protein 1	Q13541	Cardiometabolic
EIF4G1	Eukaryotic translation initiation factor 4 gamma 1	Q04637	Inflammation
EIF4G3	Eukaryotic translation initiation factor 4 gamma 3	O43432	Neurology II
EIF5	Eukaryotic translation initiation factor 5	P55010	Cardiometabolic II
EIF5A	Eukaryotic translation initiation factor 5A-1	P63241	Inflammation
ELAC1	Zinc phosphodiesterase ELAC protein 1	Q9H777	Neurology II
ELAVL4	ELAV-like protein 4	P26378	Neurology II
ELN	Elastin	P15502	Cardiometabolic II
ELOA	Elongin-A	Q14241	Oncology
ELOB	Elongin-B	Q15370	Cardiometabolic II
ENAH	Protein enabled homolog	Q8N8S7	Inflammation
ENDOU	Poly(U)-specific endoribonuclease	P21128	Oncology II
ENG	Endoglin	P17813	Cardiometabolic
ENO1	Alpha-enolase	P06733	Neurology
ENO2	Gamma-enolase	P09104	Neurology
ENO3	Beta-enolase	P13929	Cardiometabolic II
ENOPH1	Enolase-phosphatase E1	Q9UHY7	Oncology II
ENOX2	Ecto-NOX disulfide-thiol exchanger 2	Q16206	Cardiometabolic II
ENPEP	Glutamyl aminopeptidase	Q07075	Cardiometabolic II
ENPP2	Ectonucleotide pyrophosphatase/phosphodiesterase family member 2	Q13822	Cardiometabolic
ENPP5	Ectonucleotide pyrophosphatase/phosphodiesterase family member 5	Q9UJA9	Inflammation
ENPP6	Glycerophosphocholine cholinephosphodiesterase ENPP6	Q6UWR7	Cardiometabolic II
ENPP7	Ectonucleotide pyrophosphatase/phosphodiesterase family member 7	Q6UWV6	Inflammation
ENSA	Alpha-endosulfine	O43768	Oncology II
ENTPD2	Ectonucleoside triphosphate diphosphohydrolase 2	Q9Y5L3	Oncology
ENTPD5	Ectonucleoside triphosphate diphosphohydrolase 5	O75356	Cardiometabolic
ENTPD6	Ectonucleoside triphosphate diphosphohydrolase 6	O75354	Cardiometabolic
ENTR1	Endosome-associated-trafficking regulator 1	Q96C92	Cardiometabolic II
EP300	Histone acetyltransferase p300	Q09472	Inflammation II
EPB41L5	Band 4.1-like protein 5	Q9HCM4	Neurology II
EPCAM	Epithelial cell adhesion molecule	P16422	Inflammation
EPGN	Epigen	Q6UW88	Oncology II
EPHA1	Ephrin type-A receptor 1	P21709	Inflammation
EPHA10	Ephrin type-A receptor 10	Q5JZY3	Neurology
EPHA2	Ephrin type-A receptor 2	P29317	Oncology
EPHA4	Ephrin type-A receptor 4	P54764	Inflammation II
EPHB4	Ephrin type-B receptor 4	P54760	Cardiometabolic
EPHB6	Ephrin type-B receptor 6	O15197	Neurology
EPHX2	Bifunctional epoxide hydrolase 2	P34913	Cardiometabolic
EPN1	Epsin-1	Q9Y6I3	Oncology II
EPO	Erythropoietin	P01588	Inflammation
EPPK1	Epiplakin	P58107	Cardiometabolic II
EPS8L2	Epidermal growth factor receptor kinase substrate 8-like protein 2	Q9H6S3	Oncology
ERBB2	Receptor tyrosine-protein kinase erbB-2	P04626	Oncology
ERBB3	Receptor tyrosine-protein kinase erbB-3	P21860	Inflammation
ERBB4	Receptor tyrosine-protein kinase erbB-4	Q15303	Oncology
ERBIN	Erbin	Q96RT1	Oncology
ERC2	ERC protein 2	O15083	Neurology II
ERCC1	DNA excision repair protein ERCC-1	P07992	Oncology II
EREG	Proepiregulin	O14944	Neurology
ERI1	3'-5' exoribonuclease 1	Q8IV48	Oncology II
ERMAP	Erythroid membrane-associated protein	Q96PL5	Inflammation II
ERN1	Serine/threonine-protein kinase/endoribonuclease IRE1	O75460	Oncology II
ERP29	Endoplasmic reticulum resident protein 29	P30040	Inflammation II
ERP44	Endoplasmic reticulum resident protein 44	Q9BS26	Oncology
ERVV-1	Endogenous retrovirus group V member 1 Env polyprotein	B6SEH8	Cardiometabolic II
ESAM	Endothelial cell-selective adhesion molecule	Q96AP7	Cardiometabolic
ESM1	Endothelial cell-specific molecule 1	Q9NQ30	Inflammation
ESPL1	Separin	Q14674	Oncology II
ESR1	Estrogen receptor	P03372	Inflammation II
ESYT2	Extended synaptotagmin-2	A0FGR8	Neurology II
EVI2B	Protein EVI2B	P34910	Oncology II
EVI5	Ecotropic viral integration site 5 protein homolog	O60447	Inflammation II
EVPL	Envoplakin	Q92817	Oncology II
EXOSC10	Exosome component 10	Q01780	Cardiometabolic II
EXTL1	Exostosin-like 1	Q92935	Cardiometabolic II
EZR	Ezrin	P15311	Neurology
F10	Coagulation factor X	P00742	Inflammation II
F11	Coagulation factor XI	P03951	Inflammation II
F11R	Junctional adhesion molecule A	Q9Y624	Neurology
F12	Coagulation factor XII	P00748	Inflammation II
F13B	Coagulation factor XIII B chain	P05160	Inflammation II
F2	Prothrombin	P00734	Inflammation II
F2R	Proteinase-activated receptor 1	P25116	Inflammation
F3	Tissue factor	P13726	Oncology
F7	Coagulation factor VII	P08709	Cardiometabolic
F9	Coagulation factor IX	P00740	Cardiometabolic
FABP1	Fatty acid-binding protein, liver	P07148	Inflammation
FABP2	Fatty acid-binding protein, intestinal	P12104	Cardiometabolic
FABP3	Fatty acid-binding protein, heart	P05413	Cardiometabolic II
FABP4	Fatty acid-binding protein, adipocyte	P15090	Cardiometabolic
FABP5	Fatty acid-binding protein 5	Q01469	Neurology
FABP6	Gastrotropin	P51161	Cardiometabolic
FABP9	Fatty acid-binding protein 9	Q0Z7S8	Inflammation
FADD	FAS-associated death domain protein	Q13158	Cardiometabolic
FAM13A	Protein FAM13A	O94988	Oncology II
FAM171A2	Protein FAM171A2	A8MVW0	Neurology II
FAM171B	Protein FAM171B	Q6P995	Oncology II
FAM172A	Cotranscriptional regulator FAM172A	Q8WUF8	Cardiometabolic II
FAM20A	Pseudokinase FAM20A	Q96MK3	Cardiometabolic II
FAM3B	Protein FAM3B	P58499	Oncology
FAM3C	Protein FAM3C	Q92520	Cardiometabolic
FAM3D	Protein FAM3D	Q96BQ1	Oncology II
FAP	Prolyl endopeptidase FAP	Q12884	Cardiometabolic
FARSA	Phenylalanine--tRNA ligase alpha subunit	Q9Y285	Neurology II
FAS	Tumor necrosis factor receptor superfamily member 6	P25445	Cardiometabolic
FASLG	Tumor necrosis factor ligand superfamily member 6	P48023	Inflammation
FBLN2	Fibulin-2	P98095	Cardiometabolic II
FBN2	Fibrillin-2	P35556	Neurology II
FBP1	Fructose-1,6-bisphosphatase 1	P09467	Cardiometabolic
FCAMR	High affinity immunoglobulin alpha and immunoglobulin mu Fc receptor	Q8WWV6	Cardiometabolic II
FCAR	Immunoglobulin alpha Fc receptor	P24071	Inflammation
FCER1A	High affinity immunoglobulin epsilon receptor subunit alpha	P12319	Neurology II
FCER2	Low affinity immunoglobulin epsilon Fc receptor	P06734	Neurology
FCGR2A	Low affinity immunoglobulin gamma Fc region receptor II-a	P12318	Cardiometabolic
FCGR2B	Low affinity immunoglobulin gamma Fc region receptor II-b	P31994	Oncology
FCGR3B	Low affinity immunoglobulin gamma Fc region receptor III-B	O75015	Cardiometabolic
FCN1	Ficolin-1	O00602	Inflammation II
FCN2	Ficolin-2	Q15485	Cardiometabolic
FCRL1	Fc receptor-like protein 1	Q96LA6	Cardiometabolic
FCRL2	Fc receptor-like protein 2	Q96LA5	Inflammation
FCRL3	Fc receptor-like protein 3	Q96P31	Inflammation
FCRL5	Fc receptor-like protein 5	Q96RD9	Neurology
FCRL6	Fc receptor-like protein 6	Q6DN72	Inflammation
FCRLB	Fc receptor-like B	Q6BAA4	Oncology
FDX1	Adrenodoxin, mitochondrial	P10109	Cardiometabolic II
FDX2	Ferredoxin-2, mitochondrial	Q6P4F2	Cardiometabolic II
FEN1	Flap endonuclease 1	P39748	Oncology
FES	Tyrosine-protein kinase Fes/Fps	P07332	Oncology
FETUB	Fetuin-B	Q9UGM5	Cardiometabolic
FGA	Fibrinogen alpha chain	P02671	Inflammation II
FGD3	FYVE, RhoGEF and PH domain-containing protein 3	Q5JSP0	Neurology II
FGF12	Fibroblast growth factor 12	P61328	Inflammation II
FGF16	Fibroblast growth factor 16	O43320	Inflammation II
FGF19	Fibroblast growth factor 19	O95750	Inflammation
FGF2	Fibroblast growth factor 2	P09038	Inflammation
FGF20	Fibroblast growth factor 20	Q9NP95	Inflammation II
FGF21	Fibroblast growth factor 21	Q9NSA1	Oncology
FGF23	Fibroblast growth factor 23	Q9GZV9	Oncology
FGF3	Fibroblast growth factor 3	P11487	Inflammation II
FGF5	Fibroblast growth factor 5	P12034	Inflammation
FGF6	Fibroblast growth factor 6	P10767	Inflammation II
FGF7	Fibroblast growth factor 7	P21781	Oncology II
FGF9	Fibroblast growth factor 9	P31371	Oncology II
FGFBP1	Fibroblast growth factor-binding protein 1	Q14512	Oncology
FGFBP2	Fibroblast growth factor-binding protein 2	Q9BYJ0	Cardiometabolic II
FGFBP3	Fibroblast growth factor-binding protein 3	Q8TAT2	Neurology II
FGFR2	Fibroblast growth factor receptor 2	P21802	Oncology
FGFR4	Fibroblast growth factor receptor 4	P22455	Inflammation II
FGL1	Fibrinogen-like protein 1	Q08830	Inflammation II
FGR	Tyrosine-protein kinase Fgr	P09769	Neurology
FH	Fumarate hydratase, mitochondrial	P07954	Neurology II
FHIP2A	FHF complex subunit HOOK interacting protein 2A	Q5W0V3	Cardiometabolic II
FHIT	Bis(5'-adenosyl)-triphosphatase	P49789	Neurology
FIS1	Mitochondrial fission 1 protein	Q9Y3D6	Inflammation
FKBP14	Peptidyl-prolyl cis-trans isomerase FKBP14	Q9NWM8	Neurology II
FKBP1B	Peptidyl-prolyl cis-trans isomerase FKBP1B	P68106	Inflammation
FKBP4	Peptidyl-prolyl cis-trans isomerase FKBP4	Q02790	Neurology
FKBP5	Peptidyl-prolyl cis-trans isomerase FKBP5	Q13451	Neurology
FKBP7	Peptidyl-prolyl cis-trans isomerase FKBP7	Q9Y680	Neurology
FKBPL	FK506-binding protein-like	Q9UIM3	Oncology II
FLI1	Friend leukemia integration 1 transcription factor	Q01543	Oncology
FLRT2	Leucine-rich repeat transmembrane protein FLRT2	O43155	Neurology
FLT1	Vascular endothelial growth factor receptor 1	P17948	Oncology
FLT3	Receptor-type tyrosine-protein kinase FLT3	P36888	Oncology
FLT3LG	Fms-related tyrosine kinase 3 ligand	P49771	Inflammation
FLT4	Vascular endothelial growth factor receptor 3	P35916	Oncology
FMNL1	Formin-like protein 1	O95466	Neurology
FMR1	Synaptic functional regulator FMR1	Q06787	Oncology
FN1	Fibronectin	P02751	Inflammation II
FNDC1	Fibronectin type III domain-containing protein 1	Q4ZHG4	Neurology II
FNTA	Protein farnesyltransferase/geranylgeranyltransferase type-1 subunit alpha	P49354	Oncology II
FOLH1	Glutamate carboxypeptidase 2	Q04609	Inflammation II
FOLR1	Folate receptor alpha	P15328	Oncology
FOLR2	Folate receptor beta	P14207	Neurology
FOLR3	Folate receptor gamma	P41439	Oncology
FOS	Proto-oncogene c-Fos	P01100	Oncology II
FOSB	Protein fosB	P53539	Neurology
FOXJ3	Forkhead box protein J3	Q9UPW0	Inflammation II
FOXO1	Forkhead box protein O1	Q12778	Inflammation
FOXO3	Forkhead box protein O3	O43524	Oncology
FRMD4B	FERM domain-containing protein 4B	Q9Y2L6	Cardiometabolic II
FRMD7	FERM domain-containing protein 7	Q6ZUT3	Neurology II
FRZB	Secreted frizzled-related protein 3	Q92765	Neurology
FSHB	Follitropin subunit beta	P01225	Cardiometabolic II
FST	Follistatin	P19883	Inflammation
FSTL1	Follistatin-related protein 1	Q12841	Cardiometabolic II
FSTL3	Follistatin-related protein 3	O95633	Inflammation
FTCD	Formimidoyltransferase-cyclodeaminase	O95954	Neurology II
FUCA1	Tissue alpha-L-fucosidase	P04066	Cardiometabolic
FUOM	Fucose mutarotase	A2VDF0	Inflammation II
FURIN	Furin	P09958	Oncology
FUS	RNA-binding protein FUS	P35637	Oncology
FUT1	Galactoside alpha-(1,2)-fucosyltransferase 1	P19526	Oncology II
FUT3_FUT5	3-galactosyl-N-acetylglucosaminide 4-alpha-L-fucosyltransferase FUT3_4-galactosyl-N-acetylglucosaminide 3-alpha-L-fucosyltransferase FUT5	P21217_Q11128	Neurology
FUT8	Alpha-(1,6)-fucosyltransferase	Q9BYC5	Neurology
FXN	Frataxin, mitochondrial	Q16595	Oncology
FXYD5	FXYD domain-containing ion transport regulator 5	Q96DB9	Inflammation
FYB1	FYN-binding protein 1	O15117	Neurology
FZD10	Frizzled-10	Q9ULW2	Neurology II
FZD8	Frizzled-8	Q9H461	Neurology II
GABARAP	Gamma-aminobutyric acid receptor-associated protein	O95166	Oncology II
GABARAPL1	Gamma-aminobutyric acid receptor-associated protein-like 1	Q9H0R8	Oncology II
GABRA4	Gamma-aminobutyric acid receptor subunit alpha-4	P48169	Neurology II
GAD1	Glutamate decarboxylase 1	Q99259	Oncology II
GAD2	Glutamate decarboxylase 2	Q05329	Inflammation II
GADD45B	Growth arrest and DNA damage-inducible protein GADD45 beta	O75293	Oncology II
GADD45GIP1	Growth arrest and DNA damage-inducible proteins-interacting protein 1	Q8TAE8	Cardiometabolic II
GAGE2A	G antigen 2A	Q6NT46	Oncology II
GAL	Galanin peptides	P22466	Inflammation
GALNT10	Polypeptide N-acetylgalactosaminyltransferase 10	Q86SR1	Oncology
GALNT2	Polypeptide N-acetylgalactosaminyltransferase 2	Q10471	Oncology
GALNT3	Polypeptide N-acetylgalactosaminyltransferase 3	Q14435	Inflammation
GALNT5	Polypeptide N-acetylgalactosaminyltransferase 5	Q7Z7M9	Cardiometabolic II
GALNT7	N-acetylgalactosaminyltransferase 7	Q86SF2	Oncology
GAMT	Guanidinoacetate N-methyltransferase	Q14353	Cardiometabolic II
GAPDH	Glyceraldehyde-3-phosphate dehydrogenase	P04406	Inflammation II
GART	Trifunctional purine biosynthetic protein adenosine-3	P22102	Neurology II
GAS2	Growth arrest-specific protein 2	O43903	Oncology II
GAS6	Growth arrest-specific protein 6	Q14393	Cardiometabolic
GASK1A	Golgi-associated kinase 1A	Q9UFP1	Cardiometabolic II
GAST	Gastrin	P01350	Neurology II
GATA3	Trans-acting T-cell-specific transcription factor GATA-3	P23771	Oncology II
GATD3	Glutamine amidotransferase-like class 1 domain-containing protein 3B, mitochondrial	P0DPI2	Cardiometabolic II
GBA	Lysosomal acid glucosylceramidase	P04062	Neurology II
GBP1	Guanylate-binding protein 1	P32455	Neurology II
GBP2	Guanylate-binding protein 2	P32456	Inflammation
GBP4	Guanylate-binding protein 4	Q96PP9	Neurology
GBP6	Guanylate-binding protein 6	Q6ZN66	Cardiometabolic II
GC	Vitamin D-binding protein	P02774	Inflammation II
GCC1	GRIP and coiled-coil domain-containing protein 1	Q96CN9	Neurology II
GCG	Pro-glucagon	P01275	Oncology
GCHFR	GTP cyclohydrolase 1 feedback regulatory protein	P30047	Inflammation II
GCLM	Glutamate--cysteine ligase regulatory subunit	P48507	Cardiometabolic II
GCNT1	Beta-1,3-galactosyl-O-glycosyl-glycoprotein beta-1,6-N-acetylglucosaminyltransferase	Q02742	Oncology
GDF15	Growth/differentiation factor 15	Q99988	Cardiometabolic
GDF2	Growth/differentiation factor 2	Q9UK05	Cardiometabolic
GDNF	Glial cell line-derived neurotrophic factor	P39905	Neurology
GET3	ATPase GET3	O43681	Cardiometabolic II
GFAP	Glial fibrillary acidic protein	P14136	Oncology
GFER	FAD-linked sulfhydryl oxidase ALR	P55789	Oncology
GFOD2	Glucose-fructose oxidoreductase domain-containing protein 2	Q3B7J2	Oncology
GFRA1	GDNF family receptor alpha-1	P56159	Oncology
GFRA2	GDNF family receptor alpha-2	O00451	Oncology
GFRA3	GDNF family receptor alpha-3	O60609	Neurology
GFRAL	GDNF family receptor alpha-like	Q6UXV0	Neurology II
GGA1	ADP-ribosylation factor-binding protein GGA1	Q9UJY5	Neurology
GGACT	Gamma-glutamylaminecyclotransferase	Q9BVM4	Cardiometabolic II
GGCT	Gamma-glutamylcyclotransferase	O75223	Cardiometabolic II
GGH	Gamma-glutamyl hydrolase	Q92820	Cardiometabolic
GGT1	Glutathione hydrolase 1 proenzyme	P19440	Neurology
GGT5	Glutathione hydrolase 5 proenzyme	P36269	Neurology
GH1	Somatotropin	P01241	Cardiometabolic
GH2	Growth hormone variant	P01242	Oncology
GHR	Growth hormone receptor	P10912	Inflammation II
GHRHR	Growth hormone-releasing hormone receptor	Q02643	Neurology
GHRL	Appetite-regulating hormone	Q9UBU3	Cardiometabolic
GID8	Glucose-induced degradation protein 8 homolog	Q9NWU2	Neurology II
GIGYF2	GRB10-interacting GYF protein 2	Q6Y7W6	Neurology II
GIMAP7	GTPase IMAP family member 7	Q8NHV1	Inflammation II
GIMAP8	GTPase IMAP family member 8	Q8ND71	Oncology II
GIP	Gastric inhibitory polypeptide	P09681	Cardiometabolic II
GIPC2	PDZ domain-containing protein GIPC2	Q8TF65	Neurology II
GIPC3	PDZ domain-containing protein GIPC3	Q8TF64	Oncology II
GIPR	Gastric inhibitory polypeptide receptor	P48546	Inflammation II
GIT1	ARF GTPase-activating protein GIT1	Q9Y2X7	Inflammation II
GJA8	Gap junction alpha-8 protein	P48165	Oncology II
GKN1	Gastrokine-1	Q9NS71	Neurology
GLA	Alpha-galactosidase A	P06280	Inflammation II
GLB1	Beta-galactosidase	P16278	Neurology
GLI2	Zinc finger protein GLI2	P10070	Inflammation II
GLIPR1	Glioma pathogenesis-related protein 1	P48060	Oncology II
GLO1	Lactoylglutathione lyase	Q04760	Cardiometabolic
GLOD4	Glyoxalase domain-containing protein 4	Q9HC38	Inflammation
GLP1R	Glucagon-like peptide 1 receptor	P43220	Neurology II
GLRX	Glutaredoxin-1	P35754	Cardiometabolic
GLRX5	Glutaredoxin-related protein 5, mitochondrial	Q86SX6	Inflammation II
GLT8D2	Glycosyltransferase 8 domain-containing protein 2	Q9H1C3	Neurology
GLYR1	Putative oxidoreductase GLYR1	Q49A26	Oncology II
GM2A	Ganglioside GM2 activator	P17900	Cardiometabolic II
GMFG	Glia maturation factor gamma	O60234	Cardiometabolic II
GMPR	GMP reductase 1	P36959	Inflammation
GMPR2	GMP reductase 2	Q9P2T1	Inflammation II
GNAS	Neuroendocrine secretory protein 55	O95467	Neurology II
GNE	Bifunctional UDP-N-acetylglucosamine 2-epimerase/N-acetylmannosamine kinase	Q9Y223	Oncology
GNGT1	Guanine nucleotide-binding protein G(T) subunit gamma-T1	P63211	Neurology II
GNLY	Granulysin	P22749	Neurology
GNPDA1	Glucosamine-6-phosphate isomerase 1	P46926	Cardiometabolic II
GNPDA2	Glucosamine-6-phosphate isomerase 2	Q8TDQ7	Inflammation II
GOLGA3	Golgin subfamily A member 3	Q08378	Neurology II
GOLM2	Protein GOLM2	Q6P4E1	Neurology
GOPC	Golgi-associated PDZ and coiled-coil motif-containing protein	Q9HD26	Inflammation
GORASP2	Golgi reassembly-stacking protein 2	Q9H8Y8	Oncology II
GOT1	Aspartate aminotransferase, cytoplasmic	P17174	Cardiometabolic II
GP1BA	Platelet glycoprotein Ib alpha chain	P07359	Cardiometabolic
GP1BB	Platelet glycoprotein Ib beta chain	P13224	Cardiometabolic II
GP2	Pancreatic secretory granule membrane major glycoprotein GP2	P55259	Cardiometabolic
GP5	Platelet glycoprotein V	P40197	Inflammation II
GP6	Platelet glycoprotein VI	Q9HCN6	Neurology
GPA33	Cell surface A33 antigen	Q99795	Oncology
GPC1	Glypican-1	P35052	Oncology
GPC5	Glypican-5	P78333	Neurology
GPD1	Glycerol-3-phosphate dehydrogenase	P21695	Oncology II
GPHA2	Glycoprotein hormone alpha-2	Q96T91	Oncology II
GPI	Glucose-6-phosphate isomerase	P06744	Inflammation II
GPIHBP1	Glycosylphosphatidylinositol-anchored high density lipoprotein-binding protein 1	Q8IV16	Oncology II
GPKOW	G-patch domain and KOW motifs-containing protein	Q92917	Neurology
GPNMB	Transmembrane glycoprotein NMB	Q14956	Cardiometabolic
GPR101	Probable G-protein coupled receptor 101	Q96P66	Neurology II
GPR158	Probable G-protein coupled receptor 158	Q5T848	Neurology II
GPR15L	Protein GPR15L	Q6UWK7	Oncology II
GPR37	Prosaposin receptor GPR37	O15354	Cardiometabolic
GPRC5C	G-protein coupled receptor family C group 5 member C	Q9NQ84	Oncology II
GRAP2	GRB2-related adapter protein 2	O75791	Cardiometabolic
GRHPR	Glyoxylate reductase/hydroxypyruvate reductase	Q9UBQ7	Cardiometabolic II
GRIK2	Glutamate receptor ionotropic, kainate 2	Q13002	Neurology II
GRIN2B	Glutamate receptor ionotropic, NMDA 2B	Q13224	Neurology II
GRK5	G protein-coupled receptor kinase 5	P34947	Cardiometabolic
GRN	Progranulin	P28799	Neurology
GRP	Gastrin-releasing peptide	P07492	Cardiometabolic II
GRPEL1	GrpE protein homolog 1, mitochondrial	Q9HAV7	Oncology
GRSF1	G-rich sequence factor 1	Q12849	Oncology II
GSAP	Gamma-secretase-activating protein	A4D1B5	Oncology
GSN	Gelsolin	P06396	Inflammation II
GSR	Glutathione reductase, mitochondrial	P00390	Inflammation II
GSTA1	Glutathione S-transferase A1	P08263	Cardiometabolic
GSTA3	Glutathione S-transferase A3	Q16772	Oncology
GSTM4	Glutathione S-transferase Mu 4	Q03013	Cardiometabolic II
GSTP1	Glutathione S-transferase P	P09211	Neurology
GSTT2B	Glutathione S-transferase theta-2B	P0CG30	Neurology II
GTF2IRD1	General transcription factor II-I repeat domain-containing protein 1	Q9UHL9	Oncology II
GTPBP2	GTP-binding protein 2	Q9BX10	Neurology II
GUCA2A	Guanylin	Q02747	Neurology
GUCY2C	Heat-stable enterotoxin receptor	P25092	Oncology II
GUK1	Guanylate kinase	Q16774	Cardiometabolic II
GUSB	Beta-glucuronidase	P08236	Cardiometabolic
GYS1	Glycogen [starch] synthase, muscle	P13807	Cardiometabolic
GZMA	Granzyme A	P12544	Inflammation
GZMB	Granzyme B	P10144	Inflammation
GZMH	Granzyme H	P20718	Cardiometabolic
H2AP	Huntingtin-interacting protein M	O75409	Oncology II
HADH	Hydroxyacyl-coenzyme A dehydrogenase, mitochondrial	Q16836	Cardiometabolic II
HAGH	Hydroxyacylglutathione hydrolase, mitochondrial	Q16775	Oncology
HAO1	Hydroxyacid oxidase 1	Q9UJM8	Oncology
HARS1	Histidine--tRNA ligase, cytoplasmic	P12081	Neurology
HAVCR1	Hepatitis A virus cellular receptor 1	Q96D42	Oncology
HAVCR2	Hepatitis A virus cellular receptor 2	Q8TDQ0	Neurology
HBEGF	Proheparin-binding EGF-like growth factor	Q99075	Oncology
HBQ1	Hemoglobin subunit theta-1	P09105	Oncology
HBZ	Hemoglobin subunit zeta	P02008	Cardiometabolic II
HCG22	Protein PBMUCL2	E2RYF7	Cardiometabolic II
HCLS1	Hematopoietic lineage cell-specific protein	P14317	Inflammation
HDAC8	Histone deacetylase 8	Q9BY41	Inflammation II
HDAC9	Histone deacetylase 9	Q9UKV0	Neurology II
HDDC2	5'-deoxynucleotidase HDDC2	Q7Z4H3	Oncology II
HDGF	Hepatoma-derived growth factor	P51858	Oncology
HDGFL2	Hepatoma-derived growth factor-related protein 2	Q7Z4V5	Neurology II
HEBP1	Heme-binding protein 1	Q9NRV9	Cardiometabolic
HEG1	Protein HEG homolog 1	Q9ULI3	Inflammation II
HEPACAM2	HEPACAM family member 2	A8MVW5	Neurology II
HEPH	Hephaestin	Q9BQS7	Cardiometabolic II
HEXIM1	Protein HEXIM1	O94992	Inflammation
HGF	Hepatocyte growth factor	P14210	Inflammation
HGFAC	Hepatocyte growth factor activator	Q04756	Inflammation II
HGS	Hepatocyte growth factor-regulated tyrosine kinase substrate	O14964	Oncology
HHEX	Hematopoietically-expressed homeobox protein HHEX	Q03014	Neurology II
HIF1A	Hypoxia-inducible factor 1-alpha	Q16665	Inflammation II
HIP1	Huntingtin-interacting protein 1	O00291	Cardiometabolic II
HIP1R	Huntingtin-interacting protein 1-related protein	O75146	Neurology II
HJV	Hemojuvelin	Q6ZVN8	Neurology II
HK2	Hexokinase-2	P52789	Cardiometabolic
HLA-A	HLA class I histocompatibility antigen, A alpha chain	P04439	Neurology II
HLA-DRA	HLA class II histocompatibility antigen, DR alpha chain	P01903	Inflammation
HLA-E	HLA class I histocompatibility antigen, alpha chain E	P13747	Inflammation
HMBS	Porphobilinogen deaminase	P08397	Oncology
HMCN2	Hemicentin-2	Q8NDA2	Inflammation II
HMGCL	Hydroxymethylglutaryl-CoA lyase, mitochondrial	P35914	Cardiometabolic II
HMGCS1	Hydroxymethylglutaryl-CoA synthase, cytoplasmic	Q01581	Cardiometabolic II
HMMR	Hyaluronan mediated motility receptor	O75330	Oncology II
HMOX1	Heme oxygenase 1	P09601	Cardiometabolic
HMOX2	Heme oxygenase 2	P30519	Neurology
HNF1A	Hepatocyte nuclear factor 1-alpha	P20823	Neurology II
HNMT	Histamine N-methyltransferase	P50135	Neurology
HNRNPK	Heterogeneous nuclear ribonucleoprotein K	P61978	Cardiometabolic
HNRNPUL1	Heterogeneous nuclear ribonucleoprotein U-like protein 1	Q9BUJ2	Neurology II
HPCAL1	Hippocalcin-like protein 1	P37235	Inflammation
HPGDS	Hematopoietic prostaglandin D synthase	O60760	Oncology
HPSE	Heparanase	Q9Y251	Cardiometabolic II
HRAS	GTPase Hras	P01112	Oncology II
HRC	Sarcoplasmic reticulum histidine-rich calcium-binding protein	P23327	Cardiometabolic II
HRG	Histidine-rich glycoprotein	P04196	Inflammation II
HS1BP3	HCLS1-binding protein 3	Q53T59	Cardiometabolic II
HS3ST3B1	Heparan sulfate glucosamine 3-O-sulfotransferase 3B1	Q9Y662	Oncology
HS6ST1	Heparan-sulfate 6-O-sulfotransferase 1	O60243	Oncology
HS6ST2	Heparan-sulfate 6-O-sulfotransferase 2	Q96MM7	Inflammation II
HSBP1	Heat shock factor-binding protein 1	O75506	Cardiometabolic II
HSD11B1	Corticosteroid 11-beta-dehydrogenase isozyme 1	P28845	Inflammation
HSD17B14	17-beta-hydroxysteroid dehydrogenase 14	Q9BPX1	Neurology II
HSD17B3	Testosterone 17-beta-dehydrogenase 3	P37058	Cardiometabolic II
HSDL2	Hydroxysteroid dehydrogenase-like protein 2	Q6YN16	Cardiometabolic II
HSP90B1	Endoplasmin	P14625	Neurology
HSPA1A	Heat shock 70 kDa protein 1A	P0DMV8	Inflammation
HSPA2	Heat shock-related 70 kDa protein 2	P54652	Oncology II
HSPB1	Heat shock protein beta-1	P04792	Cardiometabolic
HSPB6	Heat shock protein beta-6	O14558	Oncology
HSPG2	Basement membrane-specific heparan sulfate proteoglycan core protein	P98160	Cardiometabolic
HTR1A	5-hydroxytryptamine receptor 1A	P08908	Neurology II
HTR1B	5-hydroxytryptamine receptor 1B	P28222	Neurology II
HTRA2	Serine protease HTRA2, mitochondrial	O43464	Oncology
HYAL1	Hyaluronidase-1	Q12794	Cardiometabolic
HYOU1	Hypoxia up-regulated protein 1	Q9Y4L1	Cardiometabolic
ICA1	Islet cell autoantigen 1	Q05084	Inflammation
ICAM1	Intercellular adhesion molecule 1	P05362	Cardiometabolic
ICAM2	Intercellular adhesion molecule 2	P13598	Cardiometabolic
ICAM3	Intercellular adhesion molecule 3	P32942	Cardiometabolic
ICAM4	Intercellular adhesion molecule 4	Q14773	Inflammation
ICAM5	Intercellular adhesion molecule 5	Q9UMF0	Cardiometabolic
ICOSLG	ICOS ligand	O75144	Oncology
ID4	DNA-binding protein inhibitor ID-4	P47928	Oncology II
IDI2	Isopentenyl-diphosphate delta-isomerase 2	Q9BXS1	Neurology
IDO1	Indoleamine 2,3-dioxygenase 1	P14902	Cardiometabolic II
IDS	Iduronate 2-sulfatase	P22304	Inflammation
IDUA	Alpha-L-iduronidase	P35475	Oncology
IFI30	Gamma-interferon-inducible lysosomal thiol reductase	P13284	Oncology II
IFIT1	Interferon-induced protein with tetratricopeptide repeats 1	P09914	Oncology II
IFIT3	Interferon-induced protein with tetratricopeptide repeats 3	O14879	Oncology II
IFNAR1	Interferon alpha/beta receptor 1	P17181	Oncology II
IFNG	Interferon gamma	P01579	Inflammation
IFNGR1	Interferon gamma receptor 1	P15260	Inflammation
IFNGR2	Interferon gamma receptor 2	P38484	Neurology
IFNL1	Interferon lambda-1	Q8IU54	Neurology
IFNL2	Interferon lambda-2	Q8IZJ0	Neurology II
IFNLR1	Interferon lambda receptor 1	Q8IU57	Inflammation
IFNW1	Interferon omega-1	P05000	Cardiometabolic II
IFT20	Intraflagellar transport protein 20 homolog	Q8IY31	Neurology II
IGBP1	Immunoglobulin-binding protein 1	P78318	Neurology II
IGDCC3	Immunoglobulin superfamily DCC subclass member 3	Q8IVU1	Neurology II
IGDCC4	Immunoglobulin superfamily DCC subclass member 4	Q8TDY8	Cardiometabolic II
IGF1R	Insulin-like growth factor 1 receptor	P08069	Oncology
IGF2BP3	Insulin-like growth factor 2 mRNA-binding protein 3	O00425	Cardiometabolic II
IGF2R	Cation-independent mannose-6-phosphate receptor	P11717	Neurology
IGFBP1	Insulin-like growth factor-binding protein 1	P08833	Cardiometabolic
IGFBP2	Insulin-like growth factor-binding protein 2	P18065	Cardiometabolic
IGFBP3	Insulin-like growth factor-binding protein 3	P17936	Cardiometabolic
IGFBP4	Insulin-like growth factor-binding protein 4	P22692	Neurology
IGFBP6	Insulin-like growth factor-binding protein 6	P24592	Cardiometabolic
IGFBP7	Insulin-like growth factor-binding protein 7	Q16270	Cardiometabolic
IGFBPL1	Insulin-like growth factor-binding protein-like 1	Q8WX77	Cardiometabolic
IGFL4	Insulin growth factor-like family member 4	Q6B9Z1	Inflammation II
IGHMBP2	DNA-binding protein SMUBP-2	P38935	Cardiometabolic II
IGLC2	Immunoglobulin lambda constant 2	P0DOY2	Inflammation II
IGLON5	IgLON family member 5	A6NGN9	Oncology II
IGSF21	Immunoglobulin superfamily member 21	Q96ID5	Cardiometabolic II
IGSF3	Immunoglobulin superfamily member 3	O75054	Oncology
IGSF8	Immunoglobulin superfamily member 8	Q969P0	Cardiometabolic
IGSF9	Protein turtle homolog A	Q9P2J2	Cardiometabolic II
IKBKG	NF-kappa-B essential modulator	Q9Y6K9	Inflammation
IKZF2	Zinc finger protein Helios	Q9UKS7	Oncology
IL10	Interleukin-10	P22301	Inflammation
IL10RA	Interleukin-10 receptor subunit alpha	Q13651	Inflammation
IL10RB	Interleukin-10 receptor subunit beta	Q08334	Inflammation
IL11	Interleukin-11	P20809	Inflammation
IL12A_IL12B	Interleukin-12	P29459_P29460	Oncology
IL12B	Interleukin-12 subunit beta	P29460	Inflammation
IL12RB1	Interleukin-12 receptor subunit beta-1	P42701	Inflammation
IL12RB2	Interleukin-12 receptor subunit beta-2	Q99665	Inflammation II
IL13	Interleukin-13	P35225	Inflammation
IL13RA1	Interleukin-13 receptor subunit alpha-1	P78552	Oncology
IL13RA2	Interleukin-13 receptor subunit alpha-2	Q14627	Neurology II
IL15	Interleukin-15	P40933	Inflammation
IL15RA	Interleukin-15 receptor subunit alpha	Q13261	Inflammation
IL16	Pro-interleukin-16	Q14005	Inflammation
IL17A	Interleukin-17A	Q16552	Inflammation
IL17C	Interleukin-17C	Q9P0M4	Inflammation
IL17D	Interleukin-17D	Q8TAD2	Inflammation
IL17F	Interleukin-17F	Q96PD4	Inflammation
IL17RA	Interleukin-17 receptor A	Q96F46	Neurology
IL17RB	Interleukin-17 receptor B	Q9NRM6	Inflammation
IL18	Interleukin-18	Q14116	Inflammation
IL18BP	Interleukin-18-binding protein	O95998	Cardiometabolic
IL18R1	Interleukin-18 receptor 1	Q13478	Inflammation
IL18RAP	Interleukin-18 receptor accessory protein	O95256	Neurology
IL19	Interleukin-19	Q9UHD0	Cardiometabolic
IL1A	Interleukin-1 alpha	P01583	Inflammation
IL1B	Interleukin-1 beta	P01584	Inflammation
IL1R1	Interleukin-1 receptor type 1	P14778	Neurology
IL1R2	Interleukin-1 receptor type 2	P27930	Inflammation
IL1RAP	Interleukin-1 receptor accessory protein	Q9NPH3	Neurology
IL1RL1	Interleukin-1 receptor-like 1	Q01638	Cardiometabolic
IL1RL2	Interleukin-1 receptor-like 2	Q9HB29	Inflammation
IL1RN	Interleukin-1 receptor antagonist protein	P18510	Inflammation
IL2	Interleukin-2	P60568	Inflammation
IL20	Interleukin-20	Q9NYY1	Inflammation
IL20RA	Interleukin-20 receptor subunit alpha	Q9UHF4	Inflammation
IL20RB	Interleukin-20 receptor subunit beta	Q6UXL0	Inflammation II
IL21R	Interleukin-21 receptor	Q9HBE5	Inflammation II
IL22	Interleukin-22	Q9GZX6	Oncology II
IL22RA1	Interleukin-22 receptor subunit alpha-1	Q8N6P7	Inflammation
IL24	Interleukin-24	Q13007	Inflammation
IL25	Interleukin-25	Q9H293	Oncology II
IL2RA	Interleukin-2 receptor subunit alpha	P01589	Cardiometabolic
IL2RB	Interleukin-2 receptor subunit beta	P14784	Inflammation
IL2RG	Cytokine receptor common subunit gamma	P31785	Oncology II
IL3	Interleukin-3	P08700	Oncology II
IL31	Interleukin-31	Q6EBC2	Inflammation II
IL31RA	Interleukin-31 receptor subunit alpha	Q8NI17	Inflammation II
IL32	Interleukin-32	P24001	Inflammation
IL33	Interleukin-33	O95760	Inflammation
IL34	Interleukin-34	Q6ZMJ4	Neurology
IL36A	Interleukin-36 alpha	Q9UHA7	Inflammation II
IL36G	Interleukin-36 gamma	Q9NZH8	Inflammation II
IL3RA	Interleukin-3 receptor subunit alpha	P26951	Inflammation
IL4	Interleukin-4	P05112	Inflammation
IL4R	Interleukin-4 receptor subunit alpha	P24394	Inflammation
IL5	Interleukin-5	P05113	Inflammation
IL5RA	Interleukin-5 receptor subunit alpha	Q01344	Inflammation
IL6	Interleukin-6	P05231	Oncology
IL6R	Interleukin-6 receptor subunit alpha	P08887	Cardiometabolic
IL6ST	Interleukin-6 receptor subunit beta	P40189	Cardiometabolic
IL7	Interleukin-7	P13232	Inflammation
IL7R	Interleukin-7 receptor subunit alpha	P16871	Neurology
IL9	Interleukin-9	P15248	Oncology II
ILKAP	Integrin-linked kinase-associated serine/threonine phosphatase 2C	Q9H0C8	Neurology
IMMT	MICOS complex subunit MIC60	Q16891	Oncology II
IMPA1	Inositol monophosphatase 1	P29218	Neurology
IMPACT	Protein IMPACT	Q9P2X3	Neurology II
IMPG1	Interphotoreceptor matrix proteoglycan 1	Q17R60	Neurology II
ING1	Inhibitor of growth protein 1	Q9UK53	Neurology
INHBB	Inhibin beta B chain	P09529	Inflammation II
INHBC	Inhibin beta C chain	P55103	Neurology
INPP1	Inositol polyphosphate 1-phosphatase	P49441	Oncology
INPP5D	Phosphatidylinositol 3,4,5-trisphosphate 5-phosphatase 1	Q92835	Cardiometabolic II
INPP5J	Phosphatidylinositol 4,5-bisphosphate 5-phosphatase A	Q15735	Neurology II
INPPL1	Phosphatidylinositol 3,4,5-trisphosphate 5-phosphatase 2	O15357	Oncology
INSL3	Insulin-like 3	P51460	Neurology II
INSL4	Early placenta insulin-like peptide	Q14641	Oncology II
INSL5	Insulin-like peptide INSL5	Q9Y5Q6	Oncology II
INSR	Insulin receptor	P06213	Inflammation II
IPCEF1	Interactor protein for cytohesin exchange factors 1	Q8WWN9	Neurology
IQGAP2	Ras GTPase-activating-like protein IQGAP2	Q13576	Oncology
IRAG2	Inositol 1,4,5-triphosphate receptor associated 2	Q12912	Cardiometabolic
IRAK1	Interleukin-1 receptor-associated kinase 1	P51617	Inflammation
IRAK4	Interleukin-1 receptor-associated kinase 4	Q9NWZ3	Inflammation
ISLR2	Immunoglobulin superfamily containing leucine-rich repeat protein 2	Q6UXK2	Neurology
ISM1	Isthmin-1	B1AKI9	Inflammation
ISM2	Isthmin-2	Q6H9L7	Cardiometabolic II
IST1	IST1 homolog	P53990	Oncology II
ITGA11	Integrin alpha-11	Q9UKX5	Inflammation
ITGA2	Integrin alpha-2	P17301	Inflammation II
ITGA5	Integrin alpha-5	P08648	Neurology
ITGA6	Integrin alpha-6	P23229	Inflammation
ITGAL	Integrin alpha-L	P20701	Inflammation II
ITGAM	Integrin alpha-M	P11215	Neurology
ITGAV	Integrin alpha-V	P06756	Oncology
ITGAX	Integrin alpha-X	P20702	Oncology II
ITGB1	Integrin beta-1	P05556	Cardiometabolic
ITGB1BP1	Integrin beta-1-binding protein 1	O14713	Oncology
ITGB1BP2	Integrin beta-1-binding protein 2	Q9UKP3	Cardiometabolic
ITGB2	Integrin beta-2	P05107	Cardiometabolic
ITGB5	Integrin beta-5	P18084	Oncology
ITGB6	Integrin beta-6	P18564	Inflammation
ITGB7	Integrin beta-7	P26010	Oncology
ITGBL1	Integrin beta-like protein 1	O95965	Cardiometabolic II
ITIH1	Inter-alpha-trypsin inhibitor heavy chain H1	P19827	Inflammation II
ITIH3	Inter-alpha-trypsin inhibitor heavy chain H3	Q06033	Cardiometabolic
ITIH4	Inter-alpha-trypsin inhibitor heavy chain H4	Q14624	Inflammation II
ITIH5	Inter-alpha-trypsin inhibitor heavy chain H5	Q86UX2	Oncology II
ITM2A	Integral membrane protein 2A	O43736	Inflammation
ITPA	Inosine triphosphate pyrophosphatase	Q9BY32	Cardiometabolic II
ITPR1	Inositol 1,4,5-trisphosphate receptor type 1	Q14643	Cardiometabolic II
ITPRIP	Inositol 1,4,5-trisphosphate receptor-interacting protein	Q8IWB1	Neurology II
IVD	Isovaleryl-CoA dehydrogenase, mitochondrial	P26440	Neurology
IZUMO1	Izumo sperm-egg fusion protein 1	Q8IYV9	Oncology II
JAM2	Junctional adhesion molecule B	P57087	Neurology
JAM3	Junctional adhesion molecule C	Q9BX67	Inflammation II
JCHAIN	Immunoglobulin J chain	P01591	Inflammation
JMJD1C	Probable JmjC domain-containing histone demethylation protein 2C	Q15652	Oncology II
JPT2	Jupiter microtubule associated homolog 2	Q9H910	Oncology II
JUN	Transcription factor AP-1	P05412	Inflammation
KAZALD1	Kazal-type serine protease inhibitor domain-containing protein 1	Q96I82	Oncology
KAZN	Kazrin	Q674X7	Oncology II
KCNC4	Potassium voltage-gated channel subfamily C member 4	Q03721	Neurology II
KCNH2	Potassium voltage-gated channel subfamily H member 2	Q12809	Neurology II
KCNIP4	Kv channel-interacting protein 4	Q6PIL6	Neurology
KCTD5	BTB/POZ domain-containing protein KCTD5	Q9NXV2	Neurology II
KDM3A	Lysine-specific demethylase 3A	Q9Y4C1	Inflammation II
KDR	Vascular endothelial growth factor receptor 2	P35968	Oncology
KEL	Kell blood group glycoprotein	P23276	Neurology
KHDC3L	KH domain-containing protein 3	Q587J8	Oncology II
KHK	Ketohexokinase	P50053	Cardiometabolic II
KIAA0319	Dyslexia-associated protein KIAA0319	Q5VV43	Neurology II
KIAA1549	UPF0606 protein KIAA1549	Q9HCM3	Oncology II
KIAA1549L	UPF0606 protein KIAA1549L	Q6ZVL6	Oncology II
KIAA2013	Uncharacterized protein KIAA2013	Q8IYS2	Oncology II
KIF1C	Kinesin-like protein KIF1C	O43896	Cardiometabolic II
KIF20B	Kinesin-like protein KIF20B	Q96Q89	Neurology II
KIF22	Kinesin-like protein KIF22	Q14807	Cardiometabolic II
KIFBP	KIF-binding protein	Q96EK5	Oncology
KIR2DL2	Killer cell immunoglobulin-like receptor 2DL2	P43627	Oncology II
KIR2DL3	Killer cell immunoglobulin-like receptor 2DL3	P43628	Oncology
KIR2DS4	Killer cell immunoglobulin-like receptor 2DS4	P43632	Oncology II
KIR3DL1	Killer cell immunoglobulin-like receptor 3DL1	P43629	Oncology
KIR3DL2	Killer cell immunoglobulin-like receptor 3DL2	P43630	Oncology II
KIRREL1	Kin of IRRE-like protein 1	Q96J84	Neurology II
KIRREL2	Kin of IRRE-like protein 2	Q6UWL6	Neurology
KIT	Mast/stem cell growth factor receptor Kit	P10721	Cardiometabolic
KITLG	Kit ligand	P21583	Cardiometabolic
KLB	Beta-klotho	Q86Z14	Neurology
KLF4	Krueppel-like factor 4	O43474	Neurology II
KLHL41	Kelch-like protein 41	O60662	Neurology II
KLK1	Kallikrein-1	P06870	Oncology
KLK10	Kallikrein-10	O43240	Oncology
KLK11	Kallikrein-11	Q9UBX7	Oncology
KLK12	Kallikrein-12	Q9UKR0	Oncology
KLK13	Kallikrein-13	Q9UKR3	Oncology
KLK14	Kallikrein-14	Q9P0G3	Oncology
KLK15	Kallikrein-15	Q9H2R5	Oncology II
KLK3	Prostate-specific antigen	P07288	Cardiometabolic II
KLK4	Kallikrein-4	Q9Y5K2	Oncology
KLK6	Kallikrein-6	Q92876	Oncology
KLK7	Kallikrein-7	P49862	Inflammation II
KLK8	Kallikrein-8	O60259	Oncology
KLKB1	Plasma kallikrein	P03952	Inflammation II
KLRB1	Killer cell lectin-like receptor subfamily B member 1	Q12918	Inflammation
KLRC1	NKG2-A/NKG2-B type II integral membrane protein	P26715	Neurology II
KLRD1	Natural killer cells antigen CD94	Q13241	Inflammation
KLRF1	Killer cell lectin-like receptor subfamily F member 1	Q9NZS2	Inflammation II
KLRK1	NKG2-D type II integral membrane protein	P26718	Neurology II
KRT14	Keratin, type I cytoskeletal 14	P02533	Neurology
KRT17	Keratin, type I cytoskeletal 17	Q04695	Cardiometabolic II
KRT18	Keratin, type I cytoskeletal 18	P05783	Oncology
KRT19	Keratin, type I cytoskeletal 19	P08727	Inflammation
KRT5	Keratin, type II cytoskeletal 5	P13647	Neurology
KRT6C	Keratin, type II cytoskeletal 6C	P48668	Cardiometabolic II
KRT8	Keratin, type II cytoskeletal 8	P05787	Neurology II
KYAT1	Kynurenine--oxoglutarate transaminase 1	Q16773	Cardiometabolic
KYNU	Kynureninase	Q16719	Inflammation
L1CAM	Neural cell adhesion molecule L1	P32004	Oncology
L3HYPDH	Trans-3-hydroxy-L-proline dehydratase	Q96EM0	Cardiometabolic II
LACRT	Extracellular glycoprotein lacritin	Q9GZZ8	Oncology II
LACTB2	Endoribonuclease LACTB2	Q53H82	Cardiometabolic
LAG3	Lymphocyte activation gene 3 protein	P18627	Oncology
LAIR1	Leukocyte-associated immunoglobulin-like receptor 1	Q6GTX8	Inflammation
LAIR2	Leukocyte-associated immunoglobulin-like receptor 2	Q6ISS4	Neurology
LAMA1	Laminin subunit alpha-1	P25391	Cardiometabolic II
LAMA4	Laminin subunit alpha-4	Q16363	Inflammation
LAMB1	Laminin subunit beta-1	P07942	Cardiometabolic II
LAMP1	Lysosome-associated membrane glycoprotein 1	P11279	Cardiometabolic II
LAMP2	Lysosome-associated membrane glycoprotein 2	P13473	Neurology
LAMP3	Lysosome-associated membrane glycoprotein 3	Q9UQV4	Inflammation
LAMTOR5	Ragulator complex protein LAMTOR5	O43504	Oncology II
LAP3	Cytosol aminopeptidase	P28838	Inflammation
LARP1	La-related protein 1	Q6PKG0	Oncology II
LAT	Linker for activation of T-cells family member 1	O43561	Inflammation
LAT2	Linker for activation of T-cells family member 2	Q9GZY6	Oncology
LATS1	Serine/threonine-protein kinase LATS1	O95835	Inflammation II
LAYN	Layilin	Q6UX15	Neurology
LBP	Lipopolysaccharide-binding protein	P18428	Cardiometabolic
LBR	Delta(14)-sterol reductase LBR	Q14739	Neurology
LCAT	Phosphatidylcholine-sterol acyltransferase	P04180	Inflammation II
LCN15	Lipocalin-15	Q6UWW0	Neurology II
LCN2	Neutrophil gelatinase-associated lipocalin	P80188	Cardiometabolic
LCP1	Plastin-2	P13796	Cardiometabolic II
LDLR	Low-density lipoprotein receptor	P01130	Cardiometabolic
LDLRAP1	Low density lipoprotein receptor adapter protein 1	Q5SW96	Neurology II
LECT2	Leukocyte cell-derived chemotaxin-2	O14960	Cardiometabolic II
LEFTY2	Left-right determination factor 2	O00292	Oncology
LEG1	Protein LEG1 homolog	Q6P5S2	Inflammation II
LELP1	Late cornified envelope-like proline-rich protein 1	Q5T871	Neurology II
LEO1	RNA polymerase-associated protein LEO1	Q8WVC0	Neurology II
LEP	Leptin	P41159	Cardiometabolic
LEPR	Leptin receptor	P48357	Cardiometabolic
LETM1	Mitochondrial proton/calcium exchanger protein	O95202	Neurology II
LGALS1	Galectin-1	P09382	Cardiometabolic
LGALS3	Galectin-3	P17931	Cardiometabolic
LGALS3BP	Galectin-3-binding protein	Q08380	Inflammation II
LGALS4	Galectin-4	P56470	Inflammation
LGALS7_LGALS7B	Galectin-7	P47929	Oncology
LGALS8	Galectin-8	O00214	Neurology
LGALS9	Galectin-9	O00182	Inflammation
LGMN	Legumain	Q99538	Inflammation
LHB	Lutropin subunit beta	P01229	Oncology
LHPP	Phospholysine phosphohistidine inorganic pyrophosphate phosphatase	Q9H008	Inflammation
LIF	Leukemia inhibitory factor	P15018	Neurology
LIFR	Leukemia inhibitory factor receptor	P42702	Inflammation
LILRA2	Leukocyte immunoglobulin-like receptor subfamily A member 2	Q8N149	Neurology
LILRA3	Leukocyte immunoglobulin-like receptor subfamily A member 3	Q8N6C8	Cardiometabolic II
LILRA4	Leukocyte immunoglobulin-like receptor subfamily A member 4	P59901	Cardiometabolic II
LILRA5	Leukocyte immunoglobulin-like receptor subfamily A member 5	A6NI73	Cardiometabolic
LILRA6	Leukocyte immunoglobulin-like receptor subfamily A member 6	Q6PI73	Cardiometabolic II
LILRB1	Leukocyte immunoglobulin-like receptor subfamily B member 1	Q8NHL6	Cardiometabolic
LILRB2	Leukocyte immunoglobulin-like receptor subfamily B member 2	Q8N423	Cardiometabolic
LILRB4	Leukocyte immunoglobulin-like receptor subfamily B member 4	Q8NHJ6	Inflammation
LILRB5	Leukocyte immunoglobulin-like receptor subfamily B member 5	O75023	Cardiometabolic
LIPF	Gastric triacylglycerol lipase	P07098	Cardiometabolic II
LMNB1	Lamin-B1	P20700	Oncology II
LMNB2	Lamin-B2	Q03252	Neurology II
LMOD1	Leiomodin-1	P29536	Neurology II
LMOD2	Leiomodin-2	Q6P5Q4	Neurology II
LONP1	Lon protease homolog, mitochondrial	P36776	Cardiometabolic II
LPA	Apolipoprotein(a)	P08519	Inflammation II
LPCAT2	Lysophosphatidylcholine acyltransferase 2	Q7L5N7	Oncology
LPL	Lipoprotein lipase	P06858	Cardiometabolic
LPO	Lactoperoxidase	P22079	Neurology
LPP	Lipoma-preferred partner	Q93052	Cardiometabolic II
LRCH4	Leucine-rich repeat and calponin homology domain-containing protein 4	O75427	Cardiometabolic II
LRFN2	Leucine-rich repeat and fibronectin type-III domain-containing protein 2	Q9ULH4	Neurology II
LRG1	Leucine-rich alpha-2-glycoprotein	P02750	Inflammation II
LRIG1	Leucine-rich repeats and immunoglobulin-like domains protein 1	Q96JA1	Oncology
LRIG3	Leucine-rich repeats and immunoglobulin-like domains protein 3	Q6UXM1	Inflammation II
LRP1	Prolow-density lipoprotein receptor-related protein 1	Q07954	Oncology
LRP11	Low-density lipoprotein receptor-related protein 11	Q86VZ4	Cardiometabolic
LRP2	Low-density lipoprotein receptor-related protein 2	P98164	Neurology II
LRP2BP	LRP2-binding protein	Q9P2M1	Neurology II
LRPAP1	Alpha-2-macroglobulin receptor-associated protein	P30533	Neurology
LRRC25	Leucine-rich repeat-containing protein 25	Q8N386	Oncology
LRRC37A2	Leucine-rich repeat-containing protein 37A2	A6NM11	Oncology II
LRRC38	Leucine-rich repeat-containing protein 38	Q5VT99	Neurology II
LRRC59	Leucine-rich repeat-containing protein 59	Q96AG4	Cardiometabolic II
LRRFIP1	Leucine-rich repeat flightless-interacting protein 1	Q32MZ4	Oncology II
LRRN1	Leucine-rich repeat neuronal protein 1	Q6UXK5	Inflammation
LRTM1	Leucine-rich repeat and transmembrane domain-containing protein 1	Q9HBL6	Neurology II
LRTM2	Leucine-rich repeat and transmembrane domain-containing protein 2	Q8N967	Neurology II
LSM1	U6 snRNA-associated Sm-like protein LSm1	O15116	Oncology
LSM8	U6 snRNA-associated Sm-like protein LSm8	O95777	Oncology II
LSP1	Lymphocyte-specific protein 1	P33241	Inflammation
LTA	Lymphotoxin-alpha	P01374	Inflammation
LTA4H	Leukotriene A-4 hydrolase	P09960	Oncology
LTB	Lymphotoxin-beta	Q06643	Oncology II
LTBP2	Latent-transforming growth factor beta-binding protein 2	Q14767	Cardiometabolic
LTBP3	Latent-transforming growth factor beta-binding protein 3	Q9NS15	Oncology
LTBR	Tumor necrosis factor receptor superfamily member 3	P36941	Inflammation
LTO1	Protein LTO1 homolog	Q8WV07	Inflammation
LUZP2	Leucine zipper protein 2	Q86TE4	Oncology II
LXN	Latexin	Q9BS40	Neurology
LY6D	Lymphocyte antigen 6D	Q14210	Inflammation
LY75	Lymphocyte antigen 75	O60449	Inflammation
LY9	T-lymphocyte surface antigen Ly-9	Q9HBG7	Inflammation
LY96	Lymphocyte antigen 96	Q9Y6Y9	Neurology
LYAR	Cell growth-regulating nucleolar protein	Q9NX58	Oncology
LYN	Tyrosine-protein kinase Lyn	P07948	Oncology
LYPD1	Ly6/PLAUR domain-containing protein 1	Q8N2G4	Neurology
LYPD3	Ly6/PLAUR domain-containing protein 3	O95274	Oncology
LYPD8	Ly6/PLAUR domain-containing protein 8	Q6UX82	Oncology
LYPLA2	Acyl-protein thioesterase 2	O95372	Neurology II
LYSMD3	LysM and putative peptidoglycan-binding domain-containing protein 3	Q7Z3D4	Neurology II
LYVE1	Lymphatic vessel endothelial hyaluronic acid receptor 1	Q9Y5Y7	Inflammation II
LYZL2	Lysozyme-like protein 2	Q7Z4W2	Oncology II
LZTFL1	Leucine zipper transcription factor-like protein 1	Q9NQ48	Inflammation II
M6PR	Cation-dependent mannose-6-phosphate receptor	P20645	Cardiometabolic II
MAD1L1	Mitotic spindle assembly checkpoint protein MAD1	Q9Y6D9	Neurology
MAEA	E3 ubiquitin-protein transferase MAEA	Q7L5Y9	Oncology
MAG	Myelin-associated glycoprotein	P20916	Neurology II
MAGEA3	Melanoma-associated antigen 3	P43357	Oncology II
MAGED1	Melanoma-associated antigen D1	Q9Y5V3	Oncology
MAMDC2	MAM domain-containing protein 2	Q7Z304	Cardiometabolic II
MAMDC4	Apical endosomal glycoprotein	Q6UXC1	Oncology II
MAN1A2	Mannosyl-oligosaccharide 1,2-alpha-mannosidase IB	O60476	Cardiometabolic II
MAN2B2	Epididymis-specific alpha-mannosidase	Q9Y2E5	Cardiometabolic II
MANEAL	Glycoprotein endo-alpha-1,2-mannosidase-like protein	Q5VSG8	Oncology II
MANF	Mesencephalic astrocyte-derived neurotrophic factor	P55145	Inflammation
MANSC1	MANSC domain-containing protein 1	Q9H8J5	Oncology
MANSC4	MANSC domain-containing protein 4	A6NHS7	Cardiometabolic II
MAP1LC3A	Microtubule-associated proteins 1A/1B light chain 3A	Q9H492	Neurology II
MAP1LC3B2	Microtubule-associated proteins 1A/1B light chain 3 beta 2	A6NCE7	Cardiometabolic II
MAP2	Microtubule-associated protein 2	P11137	Neurology II
MAP2K1	Dual specificity mitogen-activated protein kinase kinase 1	Q02750	Oncology II
MAP2K6	Dual specificity mitogen-activated protein kinase kinase 6	P52564	Inflammation
MAP3K5	Mitogen-activated protein kinase kinase kinase 5	Q99683	Oncology
MAP4K5	Mitogen-activated protein kinase kinase kinase kinase 5	Q9Y4K4	Neurology
MAPK13	Mitogen-activated protein kinase 13	O15264	Oncology II
MAPK9	Mitogen-activated protein kinase 9	P45984	Inflammation
MAPKAPK2	MAP kinase-activated protein kinase 2	P49137	Oncology II
MAPRE3	Microtubule-associated protein RP/EB family member 3	Q9UPY8	Oncology II
MAPT	Microtubule-associated protein tau	P10636	Neurology
MARCO	Macrophage receptor MARCO	Q9UEW3	Cardiometabolic
MARS1	Methionine--tRNA ligase, cytoplasmic	P56192	Inflammation II
MASP1	Mannan-binding lectin serine protease 1	P48740	Neurology
MATN2	Matrilin-2	O00339	Inflammation
MATN3	Matrilin-3	O15232	Neurology
MAVS	Mitochondrial antiviral-signaling protein	Q7Z434	Oncology
MAX	Protein max	P61244	Neurology
MB	Myoglobin	P02144	Cardiometabolic
MBL2	Mannose-binding protein C	P11226	Inflammation II
MCAM	Cell surface glycoprotein MUC18	P43121	Cardiometabolic
MCEE	Methylmalonyl-CoA epimerase, mitochondrial	Q96PE7	Neurology II
MCEMP1	Mast cell-expressed membrane protein 1	Q8IX19	Inflammation II
MCFD2	Multiple coagulation factor deficiency protein 2	Q8NI22	Cardiometabolic
MCTS1	Malignant T-cell-amplified sequence 1	Q9ULC4	Oncology II
MDGA1	MAM domain-containing glycosylphosphatidylinositol anchor protein 1	Q8NFP4	Neurology
MDH1	Malate dehydrogenase, cytoplasmic	P40925	Inflammation II
MDK	Midkine	P21741	Oncology
MDM1	Nuclear protein MDM1	Q8TC05	Neurology II
MECR	Enoyl-[acyl-carrier-protein] reductase, mitochondrial	Q9BV79	Cardiometabolic II
MED18	Mediator of RNA polymerase II transcription subunit 18	Q9BUE0	Oncology
MED21	Mediator of RNA polymerase II transcription subunit 21	Q13503	Cardiometabolic II
MEGF10	Multiple epidermal growth factor-like domains protein 10	Q96KG7	Inflammation
MEGF11	Multiple epidermal growth factor-like domains protein 11	A6BM72	Cardiometabolic II
MEGF9	Multiple epidermal growth factor-like domains protein 9	Q9H1U4	Cardiometabolic
MELTF	Melanotransferrin	P08582	Cardiometabolic II
MENT	Protein MENT	Q9BUN1	Inflammation II
MEP1A	Meprin A subunit alpha	Q16819	Oncology II
MEP1B	Meprin A subunit beta	Q16820	Cardiometabolic
MEPE	Matrix extracellular phosphoglycoprotein	Q9NQ76	Inflammation
MERTK	Tyrosine-protein kinase Mer	Q12866	Inflammation
MESD	LRP chaperone MESD	Q14696	Neurology
MET	Hepatocyte growth factor receptor	P08581	Cardiometabolic
METAP1	Methionine aminopeptidase 1	P53582	Neurology
METAP1D	Methionine aminopeptidase 1D, mitochondrial	Q6UB28	Inflammation
METAP2	Methionine aminopeptidase 2	P50579	Oncology
MFAP3	Microfibril-associated glycoprotein 3	P55082	Cardiometabolic
MFAP3L	Microfibrillar-associated protein 3-like	O75121	Neurology II
MFAP4	Microfibril-associated glycoprotein 4	P55083	Inflammation II
MFAP5	Microfibrillar-associated protein 5	Q13361	Cardiometabolic
MFGE8	Lactadherin	Q08431	Neurology
MGLL	Monoglyceride lipase	Q99685	Inflammation
MGMT	Methylated-DNA--protein-cysteine methyltransferase	P16455	Inflammation
MIA	Melanoma-derived growth regulatory protein	Q16674	Oncology
MICALL2	MICAL-like protein 2	Q8IY33	Neurology II
MICB_MICA	MHC class I polypeptide-related sequence A_MHC class I polypeptide-related sequence B	Q29980_Q29983	Inflammation
MIF	Macrophage migration inhibitory factor	P14174	Neurology
MILR1	Allergin-1	Q7Z6M3	Inflammation
MINDY1	Ubiquitin carboxyl-terminal hydrolase MINDY-1	Q8N5J2	Oncology II
MINK1	Misshapen-like kinase 1	Q8N4C8	Neurology II
MITD1	MIT domain-containing protein 1	Q8WV92	Neurology
MKI67	Proliferation marker protein Ki-67	P46013	Inflammation II
MLLT1	Protein ENL	Q03111	Oncology II
MLN	Promotilin	P12872	Inflammation
MME	Neprilysin	P08473	Oncology
MMP1	Interstitial collagenase	P03956	Inflammation
MMP10	Stromelysin-2	P09238	Inflammation
MMP12	Macrophage metalloelastase	P39900	Oncology
MMP13	Collagenase 3	P45452	Neurology
MMP15	Matrix metalloproteinase-15	P51511	Cardiometabolic II
MMP3	Stromelysin-1	P08254	Neurology
MMP7	Matrilysin	P09237	Cardiometabolic
MMP8	Neutrophil collagenase	P22894	Neurology
MMP9	Matrix metalloproteinase-9	P14780	Neurology
MMUT	Methylmalonyl-CoA mutase, mitochondrial	P22033	Cardiometabolic II
MN1	Transcriptional activator MN1	Q10571	Neurology II
MNAT1	CDK-activating kinase assembly factor MAT1	P51948	Oncology II
MNDA	Myeloid cell nuclear differentiation antigen	P41218	Cardiometabolic
MOCS2	Molybdopterin synthase catalytic subunit	O96007	Inflammation II
MOG	Myelin-oligodendrocyte glycoprotein	Q16653	Oncology
MORC3	MORC family CW-type zinc finger protein 3	Q14149	Neurology II
MORF4L1	Mortality factor 4-like protein 1	Q9UBU8	Oncology II
MORF4L2	Mortality factor 4-like protein 2	Q15014	Oncology II
MORN4	MORN repeat-containing protein 4	Q8NDC4	Oncology II
MPHOSPH8	M-phase phosphoprotein 8	Q99549	Cardiometabolic
MPI	Mannose-6-phosphate isomerase	P34949	Oncology
MPIG6B	Megakaryocyte and platelet inhibitory receptor G6b	O95866	Inflammation
MPO	Myeloperoxidase	P05164	Neurology
MPRIP	Myosin phosphatase Rho-interacting protein	Q6WCQ1	Oncology II
MRC1	Macrophage mannose receptor 1	P22897	Inflammation II
MRI1	Methylthioribose-1-phosphate isomerase	Q9BV20	Neurology II
MRPL24	39S ribosomal protein L24, mitochondrial	Q96A35	Cardiometabolic II
MRPL28	39S ribosomal protein L28, mitochondrial	Q13084	Neurology II
MRPL46	39S ribosomal protein L46, mitochondrial	Q9H2W6	Neurology
MRPL52	39S ribosomal protein L52, mitochondrial	Q86TS9	Oncology II
MRPL58	Peptidyl-tRNA hydrolase ICT1, mitochondrial	Q14197	Neurology II
MRPS16	28S ribosomal protein S16, mitochondrial	Q9Y3D3	Inflammation II
MSLN	Mesothelin	Q13421	Oncology
MSLNL	Mesothelin-like protein	Q96KJ4	Neurology II
MSMB	Beta-microseminoprotein	P08118	Cardiometabolic
MSR1	Macrophage scavenger receptor types I and II	P21757	Neurology
MSRA	Mitochondrial peptide methionine sulfoxide reductase	Q9UJ68	Oncology
MST1	Hepatocyte growth factor-like protein	P26927	Inflammation II
MSTN	Growth/differentiation factor 8	O14793	Cardiometabolic
MTDH	Protein LYRIC	Q86UE4	Inflammation II
MTHFD2	Bifunctional methylenetetrahydrofolate dehydrogenase/cyclohydrolase, mitochondrial	P13995	Neurology II
MTHFSD	Methenyltetrahydrofolate synthase domain-containing protein	Q2M296	Oncology II
MTIF3	Translation initiation factor IF-3, mitochondrial	Q9H2K0	Oncology II
MTPN	Myotrophin	P58546	Cardiometabolic
MTR	Methionine synthase	Q99707	Cardiometabolic II
MTSS1	Protein MTSS 1	O43312	Oncology II
MTSS2	Protein MTSS 2	Q765P7	Oncology II
MTUS1	Microtubule-associated tumor suppressor 1	Q9ULD2	Oncology II
MUC13	Mucin-13	Q9H3R2	Neurology
MUC16	Mucin-16	Q8WXI7	Oncology
MUC2	Mucin-2	Q02817	Cardiometabolic II
MUCL3	Mucin-like protein 3	Q3MIW9	Oncology II
MVK	Mevalonate kinase	Q03426	Inflammation
MXRA8	Matrix remodeling-associated protein 8	Q9BRK3	Inflammation II
MYBPC1	Myosin-binding protein C, slow-type	Q00872	Cardiometabolic II
MYBPC2	Myosin-binding protein C, fast-type	Q14324	Cardiometabolic II
MYCBP2	E3 ubiquitin-protein ligase MYCBP2	O75592	Neurology II
MYDGF	Myeloid-derived growth factor	Q969H8	Cardiometabolic II
MYH4	Myosin-4	Q9Y623	Cardiometabolic II
MYH7B	Myosin-7B	A7E2Y1	Oncology II
MYH9	Myosin-9	P35579	Cardiometabolic II
MYL1	Myosin light chain 1/3, skeletal muscle isoform	P05976	Cardiometabolic II
MYL3	Myosin light chain 3	P08590	Cardiometabolic II
MYL4	Myosin light chain 4	P12829	Cardiometabolic II
MYL6B	Myosin light chain 6B	P14649	Neurology II
MYLPF	Myosin regulatory light chain 2, skeletal muscle isoform	Q96A32	Neurology II
MYO6	Unconventional myosin-VI	Q9UM54	Neurology II
MYO9B	Unconventional myosin-IXb	Q13459	Inflammation
MYOC	Myocilin	Q99972	Neurology
MYOM1	Myomesin-1	P52179	Neurology II
MYOM2	Myomesin-2	P54296	Cardiometabolic II
MYOM3	Myomesin-3	Q5VTT5	Inflammation II
MZB1	Marginal zone B- and B1-cell-specific protein	Q8WU39	Inflammation
MZT1	Mitotic-spindle organizing protein 1	Q08AG7	Oncology
NAA10	N-alpha-acetyltransferase 10	P41227	Cardiometabolic II
NAA80	N-alpha-acetyltransferase 80	Q93015	Neurology II
NAAA	N-acylethanolamine-hydrolyzing acid amidase	Q02083	Neurology
NACC1	Nucleus accumbens-associated protein 1	Q96RE7	Oncology II
NADK	NAD kinase	O95544	Cardiometabolic
NAGA	Alpha-N-acetylgalactosaminidase	P17050	Inflammation II
NAGK	N-acetyl-D-glucosamine kinase	Q9UJ70	Cardiometabolic II
NAGPA	N-acetylglucosamine-1-phosphodiester alpha-N-acetylglucosaminidase	Q9UK23	Inflammation II
NAMPT	Nicotinamide phosphoribosyltransferase	P43490	Oncology
NAP1L4	Nucleosome assembly protein 1-like 4	Q99733	Oncology II
NAPRT	Nicotinate phosphoribosyltransferase	Q6XQN6	Neurology II
NARS1	Asparagine--tRNA ligase, cytoplasmic	O43776	Neurology II
NBL1	Neuroblastoma suppressor of tumorigenicity 1	P41271	Oncology
NBN	Nibrin	O60934	Inflammation
NCAM1	Neural cell adhesion molecule 1	P13591	Cardiometabolic
NCAM2	Neural cell adhesion molecule 2	O15394	Neurology
NCAN	Neurocan core protein	O14594	Neurology
NCF2	Neutrophil cytosol factor 2	P19878	Inflammation
NCK2	Cytoplasmic protein NCK2	O43639	Inflammation
NCLN	Nicalin	Q969V3	Inflammation
NCR1	Natural cytotoxicity triggering receptor 1	O76036	Inflammation
NCR3LG1	Natural cytotoxicity triggering receptor 3 ligand 1	Q68D85	Oncology II
NCS1	Neuronal calcium sensor 1	P62166	Oncology
NDRG1	Protein NDRG1	Q92597	Neurology
NDST1	Bifunctional heparan sulfate N-deacetylase/N-sulfotransferase 1	P52848	Oncology II
NDUFA5	NADH dehydrogenase [ubiquinone] 1 alpha subcomplex subunit 5	Q16718	Inflammation II
NDUFB7	NADH dehydrogenase [ubiquinone] 1 beta subcomplex subunit 7	P17568	Oncology II
NDUFS6	NADH dehydrogenase [ubiquinone] iron-sulfur protein 6, mitochondrial	O75380	Oncology
NEB	Nebulin	P20929	Cardiometabolic II
NECAP2	Adaptin ear-binding coat-associated protein 2	Q9NVZ3	Cardiometabolic II
NECTIN1	Nectin-1	Q15223	Inflammation II
NECTIN2	Nectin-2	Q92692	Cardiometabolic
NECTIN4	Nectin-4	Q96NY8	Oncology
NEDD4L	E3 ubiquitin-protein ligase NEDD4-like	Q96PU5	Inflammation II
NEDD9	Enhancer of filamentation 1	Q14511	Inflammation II
NEFL	Neurofilament light polypeptide	P07196	Neurology
NEK7	Serine/threonine-protein kinase Nek7	Q8TDX7	Oncology II
NELL1	Protein kinase C-binding protein NELL1	Q92832	Oncology
NELL2	Protein kinase C-binding protein NELL2	Q99435	Inflammation
NENF	Neudesin	Q9UMX5	Oncology II
NEO1	Neogenin	Q92859	Neurology II
NEXN	Nexilin	Q0ZGT2	Inflammation II
NFASC	Neurofascin	O94856	Inflammation
NFAT5	Nuclear factor of activated T-cells 5	O94916	Inflammation II
NFATC1	Nuclear factor of activated T-cells, cytoplasmic 1	O95644	Inflammation
NFATC3	Nuclear factor of activated T-cells, cytoplasmic 3	Q12968	Inflammation
NFE2	Transcription factor NF-E2 45 kDa subunit	Q16621	Cardiometabolic II
NFIC	Nuclear factor 1 C-type	P08651	Neurology II
NFKB1	Nuclear factor NF-kappa-B p105 subunit	P19838	Cardiometabolic II
NFKB2	Nuclear factor NF-kappa-B p100 subunit	Q00653	Oncology II
NFKBIE	NF-kappa-B inhibitor epsilon	O00221	Oncology
NFU1	NFU1 iron-sulfur cluster scaffold homolog, mitochondrial	Q9UMS0	Oncology II
NFX1	Transcriptional repressor NF-X1	Q12986	Cardiometabolic II
NFYA	Nuclear transcription factor Y subunit alpha	P23511	Cardiometabolic II
NGF	Beta-nerve growth factor	P01138	Neurology
NGFR	Tumor necrosis factor receptor superfamily member 16	P08138	Cardiometabolic II
NGRN	Neugrin	Q9NPE2	Neurology II
NHLRC3	NHL repeat-containing protein 3	Q5JS37	Inflammation II
NID1	Nidogen-1	P14543	Cardiometabolic
NID2	Nidogen-2	Q14112	Neurology
NINJ1	Ninjurin-1	Q92982	Oncology
NIT1	Deaminated glutathione amidase	Q86X76	Cardiometabolic II
NIT2	Omega-amidase NIT2	Q9NQR4	Cardiometabolic II
NLGN1	Neuroligin-1	Q8N2Q7	Neurology II
NLGN2	Neuroligin-2	Q8NFZ4	Neurology II
NME1	Nucleoside diphosphate kinase A	P15531	Inflammation II
NME3	Nucleoside diphosphate kinase 3	Q13232	Inflammation
NMI	N-myc-interactor	Q13287	Oncology II
NMNAT1	Nicotinamide/nicotinic acid mononucleotide adenylyltransferase 1	Q9HAN9	Neurology
NMRK2	Nicotinamide riboside kinase 2	Q9NPI5	Oncology II
NMT1	Glycylpeptide N-tetradecanoyltransferase 1	P30419	Neurology II
NOMO1	Nodal modulator 1	Q15155	Neurology
NOP56	Nucleolar protein 56	O00567	Cardiometabolic II
NOS1	Nitric oxide synthase, brain	P29475	Neurology
NOS2	Nitric oxide synthase, inducible	P35228	Cardiometabolic II
NOS3	Nitric oxide synthase, endothelial	P29474	Neurology
NOTCH1	Neurogenic locus notch homolog protein 1	P46531	Cardiometabolic
NOTCH2	Neurogenic locus notch homolog protein 2	Q04721	Cardiometabolic II
NOTCH3	Neurogenic locus notch homolog protein 3	Q9UM47	Cardiometabolic
NPC2	NPC intracellular cholesterol transporter 2	P61916	Cardiometabolic II
NPDC1	Neural proliferation differentiation and control protein 1	Q9NQX5	Cardiometabolic
NPHS1	Nephrin	O60500	Inflammation II
NPHS2	Podocin	Q9NP85	Inflammation II
NPL	N-acetylneuraminate lyase	Q9BXD5	Cardiometabolic II
NPM1	Nucleophosmin	P06748	Neurology
NPPB	Natriuretic peptides B	P16860	Cardiometabolic
NPPC	C-type natriuretic peptide	P23582	Inflammation
NPR1	Atrial natriuretic peptide receptor 1	P16066	Cardiometabolic II
NPTN	Neuroplastin	Q9Y639	Oncology
NPTX1	Neuronal pentraxin-1	Q15818	Neurology
NPTX2	Neuronal pentraxin-2	P47972	Cardiometabolic II
NPTXR	Neuronal pentraxin receptor	O95502	Cardiometabolic
NPY	Pro-neuropeptide Y	P01303	Oncology
NRCAM	Neuronal cell adhesion molecule	Q92823	Cardiometabolic
NRGN	Neurogranin	Q92686	Inflammation II
NRN1	Neuritin	Q9NPD7	Neurology II
NRP1	Neuropilin-1	O14786	Cardiometabolic
NRP2	Neuropilin-2	O60462	Neurology
NRTN	Neurturin	Q99748	Inflammation
NRXN3	Neurexin-3	Q9Y4C0	Neurology II
NSFL1C	NSFL1 cofactor p47	Q9UNZ2	Neurology
NT5C	5'(3')-deoxyribonucleotidase, cytosolic type	Q8TCD5	Cardiometabolic II
NT5C1A	Cytosolic 5'-nucleotidase 1A	Q9BXI3	Neurology II
NT5C3A	Cytosolic 5'-nucleotidase 3A	Q9H0P0	Inflammation
NT5E	5'-nucleotidase	P21589	Oncology
NTF3	Neurotrophin-3	P20783	Inflammation
NTF4	Neurotrophin-4	P34130	Oncology
NTproBNP	N-terminal prohormone of brain natriuretic peptide	NTproBNP	Cardiometabolic
NTRK2	BDNF/NT-3 growth factors receptor	Q16620	Cardiometabolic
NTRK3	NT-3 growth factor receptor	Q16288	Neurology
NUB1	NEDD8 ultimate buster 1	Q9Y5A7	Inflammation
NUBP1	Cytosolic Fe-S cluster assembly factor NUBP1	P53384	Oncology II
NUCB2	Nucleobindin-2	P80303	Oncology
NUDC	Nuclear migration protein nudC	Q9Y266	Inflammation
NUDT10	Diphosphoinositol polyphosphate phosphohydrolase 3-alpha	Q8NFP7	Cardiometabolic II
NUDT15	Nucleotide triphosphate diphosphatase NUDT15	Q9NV35	Cardiometabolic II
NUDT16	U8 snoRNA-decapping enzyme	Q96DE0	Oncology II
NUDT2	Bis(5'-nucleosyl)-tetraphosphatase [asymmetrical]	P50583	Oncology
NUDT5	ADP-sugar pyrophosphatase	Q9UKK9	Neurology
NUMB	Protein numb homolog	P49757	Inflammation II
NUP50	Nuclear pore complex protein Nup50	Q9UKX7	Cardiometabolic II
NXPE4	NXPE family member 4	Q6UWF7	Cardiometabolic II
NXPH1	Neurexophilin-1	P58417	Neurology
NXPH3	Neurexophilin-3	O95157	Inflammation II
OBP2B	Odorant-binding protein 2b	Q9NPH6	Neurology
OCLN	Occludin	Q16625	Neurology II
ODAM	Odontogenic ameloblast-associated protein	A1E959	Neurology
OFD1	Oral-facial-digital syndrome 1 protein	O75665	Oncology II
OGA	Protein O-GlcNAcase	O60502	Oncology II
OGFR	Opioid growth factor receptor	Q9NZT2	Oncology
OGN	Mimecan	P20774	Neurology
OGT	UDP-N-acetylglucosamine--peptide N-acetylglucosaminyltransferase 110 kDa subunit	O15294	Oncology II
OLFM4	Olfactomedin-4	Q6UX06	Inflammation II
OLR1	Oxidized low-density lipoprotein receptor 1	P78380	Cardiometabolic
OMD	Osteomodulin	Q99983	Inflammation
OMG	Oligodendrocyte-myelin glycoprotein	P23515	Oncology
OMP	Olfactory marker protein	P47874	Neurology II
OPHN1	Oligophrenin-1	O60890	Neurology II
OPLAH	5-oxoprolinase	O14841	Cardiometabolic II
OPTC	Opticin	Q9UBM4	Oncology
ORM1	Alpha-1-acid glycoprotein 1	P02763	Inflammation II
OSBPL2	Oxysterol-binding protein-related protein 2	Q9H1P3	Neurology II
OSCAR	Osteoclast-associated immunoglobulin-like receptor	Q8IYS5	Inflammation
OSM	Oncostatin-M	P13725	Inflammation
OSMR	Oncostatin-M-specific receptor subunit beta	Q99650	Cardiometabolic
OSTN	Osteocrin	P61366	Neurology II
OTOA	Otoancorin	Q7RTW8	Neurology II
OTUD6B	Deubiquitinase OTUD6B	Q8N6M0	Oncology II
OTUD7B	OTU domain-containing protein 7B	Q6GQQ9	Neurology II
OXCT1	Succinyl-CoA:3-ketoacid coenzyme A transferase 1, mitochondrial	P55809	Cardiometabolic II
OXT	Oxytocin-neurophysin 1	P01178	Neurology
P4HB	Protein disulfide-isomerase	P07237	Oncology
PACS2	Phosphofurin acidic cluster sorting protein 2	Q86VP3	Cardiometabolic II
PADI2	Protein-arginine deiminase type-2	Q9Y2J8	Inflammation
PADI4	Protein-arginine deiminase type-4	Q9UM07	Neurology
PAEP	Glycodelin	P09466	Neurology
PAFAH1B3	Platelet-activating factor acetylhydrolase IB subunit alpha1	Q15102	Neurology II
PAFAH2	Platelet-activating factor acetylhydrolase 2, cytoplasmic	Q99487	Oncology II
PAG1	Phosphoprotein associated with glycosphingolipid-enriched microdomains 1	Q9NWQ8	Cardiometabolic
PAGR1	PAXIP1-associated glutamate-rich protein 1	Q9BTK6	Cardiometabolic II
PAIP2B	Polyadenylate-binding protein-interacting protein 2B	Q9ULR5	Oncology II
PAK4	Serine/threonine-protein kinase PAK 4	O96013	Neurology
PALLD	Palladin	Q8WX93	Inflammation II
PALM	Paralemmin-1	O75781	Oncology II
PALM2	Paralemmin-2	Q8IXS6	Neurology II
PALM3	Paralemmin-3	A6NDB9	Cardiometabolic II
PAM	Peptidyl-glycine alpha-amidating monooxygenase	P19021	Cardiometabolic
PAMR1	Inactive serine protease PAMR1	Q6UXH9	Neurology
PAPPA	Pappalysin-1	Q13219	Inflammation
PARD3	Partitioning defective 3 homolog	Q8TEW0	Oncology II
PARK7	Parkinson disease protein 7	Q99497	Neurology
PARP1	Poly [ADP-ribose] polymerase 1	P09874	Inflammation
PAXX	Protein PAXX	Q9BUH6	Inflammation II
PBK	Lymphokine-activated killer T-cell-originated protein kinase	Q96KB5	Oncology II
PBLD	Phenazine biosynthesis-like domain-containing protein	P30039	Neurology
PBXIP1	Pre-B-cell leukemia transcription factor-interacting protein 1	Q96AQ6	Oncology II
PCARE	Photoreceptor cilium actin regulator	A6NGG8	Neurology II
PCBD1	Pterin-4-alpha-carbinolamine dehydratase	P61457	Inflammation II
PCBP2	Poly(rC)-binding protein 2	Q15366	Neurology II
PCDH1	Protocadherin-1	Q08174	Inflammation
PCDH12	Protocadherin-12	Q9NPG4	Neurology II
PCDH17	Protocadherin-17	O14917	Cardiometabolic
PCDH7	Protocadherin-7	O60245	Oncology II
PCDH9	Protocadherin-9	Q9HC56	Oncology II
PCDHB15	Protocadherin beta-15	Q9Y5E8	Oncology II
PCNA	Proliferating cell nuclear antigen	P12004	Oncology II
PCOLCE	Procollagen C-endopeptidase enhancer 1	Q15113	Cardiometabolic
PCSK7	Proprotein convertase subtilisin/kexin type 7	Q16549	Oncology II
PCSK9	Proprotein convertase subtilisin/kexin type 9	Q8NBP7	Cardiometabolic
PCYT2	Ethanolamine-phosphate cytidylyltransferase	Q99447	Oncology II
PDAP1	28 kDa heat- and acid-stable phosphoprotein	Q13442	Cardiometabolic II
PDCD1	Programmed cell death protein 1	Q15116	Oncology
PDCD1LG2	Programmed cell death 1 ligand 2	Q9BQ51	Oncology
PDCD5	Programmed cell death protein 5	O14737	Neurology
[truncated: 925 more rows]

## Sheet: Table S5
Table S5. Associations between protein levels and chronic pain
Logistic regression model was used to examine the association between protein levels and chronic pain. Analyses were adjusted for age, sex, BMI, race, Townsend deprivation Index, highest educational qualification, assessment center, batch, and sample age. P values were two-sided and not adjusted for multiple comparisons.
Pain	Protein	Category (protein)	OR	95%CI (lower)	95%CI (upper)	P	N	N (case)	N (control)
Head	A1BG	Inflammation II	0.997202	0.828043	1.20092	0.976431	37796	3968	33828
Head	AAMDC	Cardiometabolic II	1.05897	0.995318	1.12669	0.0700455	36751	3863	32888
Head	AARSD1	Oncology	1.03967	0.988211	1.0938	0.13308	43253	4511	38742
Head	ABCA2	Cardiometabolic II	1.03327	0.943608	1.13145	0.479759	36531	3819	32712
Head	ABHD14B	Neurology	1.02404	0.975078	1.07546	0.341961	42963	4484	38479
Head	ABL1	Oncology	1.07823	1.03492	1.12335	0.000316794	43253	4511	38742
Head	ABO	Inflammation II	1.00545	0.983075	1.02834	0.635798	37762	3955	33807
Head	ABRAXAS2	Cardiometabolic II	1.06332	1.01131	1.11801	0.0164066	36531	3819	32712
Head	ACAA1	Oncology	1.0643	1.02836	1.10149	0.000376533	42419	4435	37984
Head	ACADM	Oncology II	1.00281	0.957453	1.05032	0.905426	37059	3897	33162
Head	ACADSB	Cardiometabolic II	1.00025	0.964311	1.03753	0.989299	37741	3969	33772
Head	ACAN	Cardiometabolic	1.03608	0.938164	1.14421	0.484093	43000	4473	38527
Head	ACE	Inflammation II	0.899189	0.793584	1.01885	0.0955027	37762	3955	33807
Head	ACE2	Cardiometabolic	1.19836	1.13442	1.2659	9.91062e-11	42648	4433	38215
Head	ACHE	Inflammation II	0.782869	0.706607	0.867363	2.8515e-06	36894	3864	33030
Head	ACOT13	Oncology II	1.04064	1.01117	1.07098	0.00656843	37561	3954	33607
Head	ACOX1	Cardiometabolic	1.03133	0.974748	1.0912	0.283887	43423	4514	38909
Head	ACP1	Inflammation II	0.970427	0.900594	1.04568	0.430791	36627	3850	32777
Head	ACP5	Cardiometabolic	1.05591	0.969845	1.14961	0.209797	43627	4532	39095
Head	ACP6	Oncology	1.03423	0.991412	1.0789	0.118712	43736	4558	39178
Head	ACRBP	Oncology II	1.06878	0.983934	1.16095	0.114975	37557	3964	33593
Head	ACRV1	Inflammation II	1.00355	0.95417	1.05549	0.890396	36627	3850	32777
Head	ACSL1	Cardiometabolic II	1.00369	0.917265	1.09825	0.936144	36531	3819	32712
Head	ACTA2	Cardiometabolic	1.06199	0.996775	1.13146	0.0628732	42648	4433	38215
Head	ACTN2	Cardiometabolic II	0.921008	0.868204	0.977023	0.00630159	36531	3819	32712
Head	ACTN4	Inflammation	0.996605	0.911335	1.08985	0.940592	42641	4434	38207
Head	ACVRL1	Neurology	0.974143	0.868539	1.09259	0.654522	43024	4491	38533
Head	ACY1	Cardiometabolic	0.979053	0.935397	1.02475	0.363008	43423	4514	38909
Head	ACY3	Cardiometabolic II	0.989541	0.93229	1.05031	0.729512	36531	3819	32712
Head	ACYP1	Inflammation II	1.01499	0.964815	1.06777	0.565227	36752	3849	32903
Head	ADA	Inflammation	0.991659	0.916366	1.07314	0.835311	43914	4576	39338
Head	ADA2	Cardiometabolic	1.13528	1.06157	1.21411	0.000211901	43178	4481	38697
Head	ADAM12	Inflammation II	0.932203	0.847648	1.02519	0.147853	36627	3850	32777
Head	ADAM15	Cardiometabolic	0.835881	0.761184	0.917909	0.000174422	42648	4433	38215
Head	ADAM22	Neurology	1.27877	1.17974	1.38611	2.23858e-09	43092	4499	38593
Head	ADAM23	Inflammation	1.15283	1.06259	1.25074	0.000626529	43914	4576	39338
Head	ADAM8	Neurology	1.03888	0.94198	1.14574	0.445167	43733	4551	39182
Head	ADAM9	Oncology II	1.04971	0.941658	1.17015	0.381402	37561	3954	33607
Head	ADAMTS1	Inflammation II	1.02114	0.919958	1.13345	0.694361	36627	3850	32777
Head	ADAMTS13	Cardiometabolic	1.06403	0.94289	1.20074	0.314202	43964	4568	39396
Head	ADAMTS15	Oncology	1.06172	0.995635	1.13219	0.067764	43253	4511	38742
Head	ADAMTS16	Cardiometabolic	1.19229	1.09797	1.2947	2.87652e-05	42648	4433	38215
Head	ADAMTS4	Inflammation II	1.03391	0.943125	1.13344	0.476948	36627	3850	32777
Head	ADAMTS8	Oncology	0.832568	0.782722	0.885588	5.97449e-09	43582	4525	39057
Head	ADAMTSL2	Cardiometabolic II	1.05396	0.953312	1.16523	0.304768	37756	3967	33789
Head	ADAMTSL4	Cardiometabolic II	0.980844	0.852367	1.12869	0.787148	36751	3863	32888
Head	ADAMTSL5	Cardiometabolic II	0.908942	0.837137	0.986907	0.0229724	37741	3969	33772
Head	ADCYAP1R1	Oncology	0.99446	0.915946	1.0797	0.894667	42419	4435	37984
Head	ADD1	Inflammation II	1.03163	0.983298	1.08234	0.203365	36894	3864	33030
Head	ADGRB3	Neurology	1.04251	0.957724	1.13479	0.336108	43024	4491	38533
Head	ADGRD1	Inflammation II	0.760792	0.697097	0.830307	8.86784e-10	36894	3864	33030
Head	ADGRE1	Oncology II	1.00328	0.945701	1.06436	0.913539	37561	3954	33607
Head	ADGRE2	Inflammation	0.904302	0.819331	0.998086	0.0457098	43624	4542	39082
Head	ADGRE5	Cardiometabolic	0.862565	0.785381	0.947334	0.00199328	43764	4547	39217
Head	ADGRF5	Cardiometabolic II	0.976514	0.872636	1.09276	0.678751	37741	3969	33772
Head	ADGRG1	Oncology	0.995525	0.951179	1.04194	0.847031	43253	4511	38742
Head	ADGRG2	Cardiometabolic	0.910517	0.820121	1.01088	0.0788798	43423	4514	38909
Head	ADGRV1	Neurology II	1.00502	0.958379	1.05394	0.83625	36532	3824	32708
Head	ADH1B	Inflammation II	1.06691	1.02198	1.11381	0.00317151	36894	3864	33030
Head	ADH4	Cardiometabolic	1.06058	1.02581	1.09652	0.000542395	42648	4433	38215
Head	ADIPOQ	Inflammation II	0.916164	0.873128	0.961322	0.000361197	37796	3968	33828
Head	ADM	Oncology	1.10808	0.998682	1.22947	0.0529748	43803	4566	39237
Head	ADRA2A	Cardiometabolic II	1.0319	0.986949	1.0789	0.166996	36531	3819	32712
Head	AFAP1	Inflammation II	0.980595	0.94284	1.01986	0.327957	36894	3864	33030
Head	AFM	Inflammation II	0.979838	0.828317	1.15908	0.812166	37796	3968	33828
Head	AFP	Neurology	0.984929	0.944785	1.02678	0.474437	42954	4485	38469
Head	AGBL2	Neurology II	0.979956	0.945446	1.01572	0.2683	36532	3824	32708
Head	AGER	Inflammation	1.25784	1.174	1.34767	7.11538e-11	43343	4504	38839
Head	AGR2	Neurology	1.0741	1.04393	1.10513	8.71213e-07	42088	4380	37708
Head	AGR3	Oncology	1.09241	1.04173	1.14555	0.000265405	42345	4427	37918
Head	AGRN	Inflammation	1.23298	1.13543	1.3389	6.33724e-07	43624	4542	39082
Head	AGRP	Inflammation	1.00751	0.956525	1.06122	0.77756	43914	4576	39338
Head	AGT	Inflammation II	0.974674	0.843485	1.12627	0.727993	37762	3955	33807
Head	AGXT	Cardiometabolic	1.06698	1.02942	1.1059	0.000390418	43423	4514	38909
Head	AHCY	Cardiometabolic	1.0283	0.986715	1.07163	0.185179	43423	4514	38909
Head	AHNAK	Cardiometabolic II	1.01097	0.911066	1.12183	0.837146	36751	3863	32888
Head	AHNAK2	Cardiometabolic II	0.988207	0.881632	1.10767	0.838552	36751	3863	32888
Head	AHSA1	Oncology II	0.993252	0.946668	1.04213	0.782325	37557	3964	33593
Head	AHSG	Inflammation II	1.35526	1.20074	1.52967	8.57382e-07	37762	3955	33807
Head	AHSP	Neurology	0.994633	0.962561	1.02777	0.747616	43354	4510	38844
Head	AIDA	Neurology II	1.03423	0.9961	1.07382	0.0790725	36711	3870	32841
Head	AIF1	Oncology	1.05651	1.00035	1.11582	0.0485278	42419	4435	37984
Head	AIF1L	Cardiometabolic II	0.997774	0.94208	1.05676	0.939377	36751	3863	32888
Head	AIFM1	Oncology	1.05301	1.02508	1.0817	0.000165687	43180	4503	38677
Head	AK1	Cardiometabolic	1.04691	1.00204	1.09379	0.0402443	43423	4514	38909
Head	AK2	Neurology II	1.04537	1.01388	1.07785	0.00446569	37661	3973	33688
Head	AKAP12	Inflammation II	0.829127	0.706093	0.973599	0.0222262	36894	3864	33030
Head	AKR1B1	Oncology	1.05984	1.02104	1.10012	0.00225797	42419	4435	37984
Head	AKR1B10	Neurology II	1.00823	0.955397	1.06399	0.765268	36711	3870	32841
Head	AKR1C4	Cardiometabolic	1.00274	0.950632	1.05771	0.9199	42648	4433	38215
Head	AKR7L	Inflammation II	0.980252	0.935011	1.02768	0.408047	36627	3850	32777
Head	AKT1S1	Neurology	1.0476	1.00325	1.09392	0.0351095	42429	4407	38022
Head	AKT2	Neurology II	1.02202	0.995899	1.04882	0.0991768	37666	3968	33698
Head	AKT3	Oncology	1.06257	1.01047	1.11736	0.0179807	42214	4411	37803
Head	ALCAM	Cardiometabolic	1.51531	1.31393	1.74756	1.11203e-08	43964	4568	39396
Head	ALDH1A1	Neurology	1.04424	0.991505	1.09977	0.101565	43428	4517	38911
Head	ALDH2	Oncology II	1.0418	0.980194	1.10728	0.187913	37557	3964	33593
Head	ALDH3A1	Inflammation	1.05913	1.01644	1.10361	0.00620299	43332	4524	38808
Head	ALDH5A1	Neurology II	1.04592	0.976865	1.11986	0.197636	37666	3968	33698
Head	ALMS1	Oncology II	0.967995	0.899296	1.04194	0.386457	37059	3897	33162
Head	ALPI	Inflammation II	0.992813	0.966134	1.02023	0.603753	36627	3850	32777
Head	ALPP	Oncology	0.999684	0.977219	1.02267	0.978263	43253	4511	38742
Head	AMBN	Inflammation	1.05452	0.954942	1.16448	0.294195	42641	4434	38207
Head	AMBP	Oncology	1.77487	1.54145	2.04363	1.52349e-15	43736	4559	39177
Head	AMDHD2	Cardiometabolic II	0.977943	0.86192	1.10958	0.729219	37756	3967	33789
Head	AMFR	Neurology	1.0394	0.995531	1.0852	0.0790141	42429	4407	38022
Head	AMIGO1	Neurology II	0.992406	0.93075	1.05815	0.815809	36711	3870	32841
Head	AMIGO2	Oncology	0.985855	0.871565	1.11513	0.820731	43253	4511	38742
Head	AMN	Inflammation	1.19044	1.12271	1.26226	5.45882e-09	42641	4434	38207
Head	AMOT	Inflammation II	1.1791	1.08943	1.27615	4.45756e-05	36894	3864	33030
Head	AMOTL2	Oncology II	1.06005	0.992654	1.13202	0.081859	37410	3948	33462
Head	AMPD3	Neurology II	1.01804	0.972841	1.06535	0.440268	37661	3973	33688
Head	AMY1A_AMY1B_AMY1C	Inflammation II	1.01286	0.945096	1.08548	0.717577	35368	3680	31688
Head	AMY2A	Cardiometabolic	1.0547	0.991541	1.12189	0.0909566	41779	4327	37452
Head	AMY2B	Cardiometabolic	1.03372	0.971537	1.09989	0.294748	40500	4197	36303
Head	ANG	Cardiometabolic	0.928682	0.854801	1.00895	0.0802313	43323	4493	38830
Head	ANGPT1	Inflammation	1.00152	0.9688	1.03534	0.928714	43274	4497	38777
Head	ANGPT2	Oncology	0.989231	0.921169	1.06232	0.765933	43803	4566	39237
Head	ANGPTL1	Cardiometabolic	1.15007	1.04359	1.26741	0.00479247	42792	4448	38344
Head	ANGPTL2	Inflammation	1.01436	0.945417	1.08834	0.691298	43481	4519	38962
Head	ANGPTL3	Cardiometabolic	1.10944	1.02524	1.20055	0.00990639	43455	4508	38947
Head	ANGPTL4	Inflammation	0.957861	0.900998	1.01831	0.167947	43551	4530	39021
Head	ANGPTL7	Oncology	1.14281	1.06085	1.2311	0.000438723	43803	4566	39237
Head	ANK2	Cardiometabolic II	0.984762	0.939804	1.03187	0.519552	36531	3819	32712
Head	ANKMY2	Inflammation II	1.06509	1.02149	1.11054	0.00310255	36627	3850	32777
Head	ANKRA2	Oncology II	1.02689	0.968208	1.08912	0.376816	36367	3823	32544
Head	ANKRD54	Oncology	1.06962	1.01927	1.12246	0.00622443	42419	4435	37984
Head	ANP32C	Cardiometabolic II	0.932316	0.857415	1.01376	0.100971	36751	3863	32888
Head	ANPEP	Cardiometabolic	1.06899	0.967603	1.181	0.189445	43533	4514	39019
Head	ANXA1	Inflammation II	0.969491	0.898034	1.04663	0.427674	36678	3842	32836
Head	ANXA10	Neurology	1.04477	1.00864	1.08219	0.0147245	42429	4407	38022
Head	ANXA11	Inflammation	1.04948	1.00578	1.09509	0.0260494	43332	4527	38805
Head	ANXA2	Cardiometabolic II	1.07108	1.02289	1.12154	0.00346159	36190	3790	32400
Head	ANXA3	Neurology	1.02508	0.984903	1.0669	0.224634	43733	4551	39182
Head	ANXA4	Cardiometabolic	1.02508	0.985914	1.06581	0.212644	43226	4488	38738
Head	ANXA5	Neurology	1.03237	0.939339	1.13461	0.508531	42284	4392	37892
Head	AOC1	Inflammation	0.949196	0.900709	1.00029	0.0512883	42641	4434	38207
Head	AOC3	Cardiometabolic	0.979382	0.89332	1.07374	0.657083	43605	4521	39084
Head	AP1G2	Oncology II	1.06919	1.02707	1.11304	0.00110502	37557	3964	33593
Head	AP2B1	Neurology II	1.09636	1.02555	1.17205	0.00692062	36711	3870	32841
Head	AP3B1	Oncology II	1.0682	1.02383	1.1145	0.00230358	37561	3954	33607
Head	AP3S2	Neurology II	1.07219	1.00189	1.14741	0.0439341	37661	3973	33688
Head	APBB1IP	Oncology	1.01241	0.95176	1.07692	0.695603	43253	4511	38742
Head	APCS	Inflammation II	1.19488	1.08874	1.31136	0.000175876	37471	3933	33538
Head	APEX1	Oncology	1.06017	1.01057	1.11221	0.0168488	43663	4549	39114
Head	APLP1	Cardiometabolic	1.05314	0.997373	1.11202	0.0621488	43423	4514	38909
Head	APOA1	Inflammation II	0.715707	0.630209	0.812805	2.56095e-07	37796	3968	33828
Head	APOA2	Inflammation II	1.00589	0.940177	1.07619	0.8648	37762	3955	33807
Head	APOA4	Inflammation II	1.06192	0.972329	1.15976	0.181555	37796	3968	33828
Head	APOB	Inflammation II	1.04541	0.905306	1.20719	0.545244	37762	3955	33807
Head	APOBR	Cardiometabolic II	0.963304	0.891761	1.04059	0.342335	36751	3863	32888
Head	APOC1	Inflammation II	0.973001	0.891771	1.06163	0.538302	37722	3959	33763
Head	APOD	Inflammation II	0.902956	0.831328	0.980755	0.0154846	36081	3773	32308
Head	APOE	Inflammation II	1.04241	0.999557	1.08709	0.0524636	37796	3968	33828
Head	APOF	Inflammation II	0.735054	0.653864	0.826326	2.54287e-07	37762	3955	33807
Head	APOH	Neurology	0.967583	0.894003	1.04722	0.414124	43428	4517	38911
Head	APOL1	Inflammation II	0.974597	0.925102	1.02674	0.333233	37762	3955	33807
Head	APOM	Cardiometabolic	0.905094	0.81713	1.00253	0.0559282	43530	4515	39015
Head	APP	Neurology	1.01447	0.972595	1.05815	0.504106	43366	4508	38858
Head	APPL2	Inflammation II	1.02669	0.996374	1.05793	0.0849885	36894	3864	33030
Head	APRT	Neurology	1.05779	0.996959	1.12233	0.0629986	43022	4492	38530
Head	ARAF	Oncology II	1.07161	1.02168	1.12398	0.00449397	37059	3897	33162
Head	AREG	Oncology	1.12823	1.06556	1.19459	3.50821e-05	43253	4511	38742
Head	ARF6	Oncology II	1.03482	1.00357	1.06705	0.0286856	37561	3954	33607
Head	ARFIP1	Neurology II	1.01734	0.970395	1.06655	0.475781	37666	3968	33698
Head	ARG1	Oncology	1.05704	1.00128	1.1159	0.0448429	43158	4494	38664
Head	ARG2	Oncology II	1.05445	0.980631	1.13382	0.152202	37557	3964	33593
Head	ARHGAP1	Oncology	1.03892	0.976761	1.10504	0.225126	42419	4435	37984
Head	ARHGAP25	Oncology	1.03957	0.9915	1.08997	0.108148	42419	4435	37984
Head	ARHGAP30	Oncology II	1.04955	0.967375	1.1387	0.245002	37059	3897	33162
Head	ARHGAP45	Inflammation II	1.05098	1.00906	1.09465	0.0166434	36894	3864	33030
Head	ARHGAP5	Oncology II	1.05466	1.01081	1.10042	0.0140478	36367	3823	32544
Head	ARHGEF1	Neurology II	1.05921	1.02161	1.09819	0.00180999	37661	3973	33688
Head	ARHGEF10	Neurology II	1.04889	1.01307	1.08597	0.00709451	37666	3968	33698
Head	ARHGEF12	Inflammation	1.05091	1.02248	1.08014	0.000387935	43399	4533	38866
Head	ARHGEF5	Neurology II	1.01091	0.967154	1.05665	0.630723	36532	3824	32708
Head	ARID3A	Neurology II	1.08428	1.00036	1.17524	0.0489827	36532	3824	32708
Head	ARID4B	Neurology	1.03887	0.97225	1.11005	0.259446	42429	4407	38022
Head	ARL13B	Cardiometabolic II	1.02771	0.980145	1.07759	0.258218	36531	3819	32712
Head	ARL2BP	Cardiometabolic II	1.13637	1.04747	1.23282	0.00209808	36531	3819	32712
Head	ARMCX2	Neurology II	1.01545	0.963403	1.07031	0.567916	36532	3824	32708
Head	ARNT	Inflammation	1.10371	1.02479	1.18871	0.00913857	42641	4434	38207
Head	ARNTL	Cardiometabolic II	1.0189	0.957456	1.08428	0.555242	36531	3819	32712
Head	ARSA	Neurology	0.970673	0.911644	1.03353	0.352444	43428	4517	38911
Head	ARSB	Oncology	1.09753	1.04334	1.15454	0.000315733	43253	4511	38742
Head	ART3	Cardiometabolic	1.05035	0.965801	1.1423	0.251265	43605	4521	39084
Head	ART5	Neurology II	1.0253	0.974317	1.07895	0.336986	36532	3824	32708
Head	ARTN	Inflammation	0.975912	0.914858	1.04104	0.459462	42641	4434	38207
Head	ASAH1	Cardiometabolic II	1.00241	0.934898	1.0748	0.946038	37398	3927	33471
Head	ASAH2	Neurology	1.19863	1.13335	1.26768	2.2872e-10	43092	4499	38593
Head	ASGR1	Neurology	1.38408	1.25958	1.52089	1.39272e-11	43092	4499	38593
Head	ASGR2	Inflammation II	1.29194	1.14126	1.4625	5.15603e-05	37762	3955	33807
Head	ASPN	Cardiometabolic II	0.871074	0.771431	0.983586	0.0259451	37741	3969	33772
Head	ASPSCR1	Neurology II	1.04816	0.999298	1.09942	0.0534609	37666	3968	33698
Head	ASRGL1	Cardiometabolic II	1.04676	1.0132	1.08142	0.00597527	36751	3863	32888
Head	ASS1	Cardiometabolic II	0.992917	0.952234	1.03534	0.739131	36531	3819	32712
Head	ATF2	Neurology	0.973433	0.932861	1.01577	0.215097	42429	4407	38022
Head	ATF4	Oncology II	0.979066	0.887398	1.0802	0.673159	36367	3823	32544
Head	ATG16L1	Oncology II	1.06263	1.02272	1.10409	0.0018689	37561	3954	33607
Head	ATG4A	Oncology	1.04288	0.994083	1.09407	0.0859306	42419	4435	37984
Head	ATOX1	Oncology	1.07603	1.03461	1.1191	0.000253413	43582	4525	39057
Head	ATP1B1	Cardiometabolic II	1.03243	0.966475	1.10289	0.34335	36531	3819	32712
Head	ATP1B2	Cardiometabolic II	1.0928	0.985801	1.2114	0.0914173	36531	3819	32712
Head	ATP1B3	Cardiometabolic II	1.05005	0.967854	1.13923	0.240265	36531	3819	32712
Head	ATP1B4	Oncology II	1.01499	0.93816	1.09812	0.71095	36367	3823	32544
Head	ATP2B4	Cardiometabolic II	1.04252	0.991396	1.09629	0.10455	36531	3819	32712
Head	ATP5F1D	Cardiometabolic II	0.964584	0.902658	1.03076	0.28681	36531	3819	32712
Head	ATP5IF1	Inflammation	1.01796	0.992458	1.04412	0.169079	43624	4542	39082
Head	ATP5PO	Neurology	1.02952	0.962806	1.10086	0.394698	42429	4407	38022
Head	ATP6AP2	Oncology	1.11949	1.04824	1.19558	0.000767374	42419	4435	37984
Head	ATP6V1D	Oncology	1.0287	0.925429	1.14348	0.600166	43253	4511	38742
Head	ATP6V1F	Neurology	1.01279	0.969765	1.05772	0.566169	42355	4398	37957
Head	ATP6V1G1	Cardiometabolic II	1.03574	0.989598	1.08403	0.130977	36751	3863	32888
Head	ATP6V1G2	Cardiometabolic II	1.00783	0.974113	1.04272	0.653205	36531	3819	32712
Head	ATRAID	Oncology II	1.18663	1.06824	1.31814	0.00141834	37561	3954	33607
Head	ATRN	Inflammation II	0.924132	0.760783	1.12255	0.42658	37796	3968	33828
Head	ATXN10	Neurology	1.0473	1.00608	1.09021	0.0240637	42429	4407	38022
Head	ATXN2	Neurology II	1.03234	1.00317	1.06235	0.0294954	36532	3824	32708
Head	ATXN2L	Neurology II	1.06246	0.99561	1.13379	0.0676539	37666	3968	33698
Head	ATXN3	Neurology II	1.0615	1.0079	1.11795	0.0239781	37661	3973	33688
Head	AXIN1	Inflammation	1.04268	1.01199	1.0743	0.00611096	43399	4533	38866
Head	AXL	Cardiometabolic	1.12834	1.01946	1.24886	0.0196894	43605	4521	39084
Head	AZI2	Neurology II	1.07379	1.01364	1.13752	0.0154962	37666	3968	33698
Head	AZU1	Cardiometabolic	1.00057	0.964177	1.03835	0.975784	42125	4382	37743
Head	B2M	Inflammation II	1.10022	0.998484	1.21233	0.0536877	37796	3968	33828
Head	B3GAT3	Cardiometabolic II	1.23157	1.05042	1.44397	0.010288	36531	3819	32712
Head	B3GNT7	Cardiometabolic II	1.03805	0.94912	1.13532	0.413791	36751	3863	32888
Head	B4GALT1	Inflammation	1.14605	1.03427	1.26992	0.00922753	43624	4542	39082
Head	B4GAT1	Neurology	0.939464	0.837815	1.05345	0.285147	43428	4517	38911
Head	BABAM1	Inflammation II	1.02605	0.915753	1.14963	0.65764	36627	3850	32777
Head	BACH1	Inflammation	1.05476	1.01494	1.09615	0.00662999	43399	4533	38866
Head	BAG3	Neurology	1.0139	0.944179	1.08878	0.704066	43024	4491	38533
Head	BAG4	Inflammation II	1.04955	0.982264	1.12144	0.152543	36627	3850	32777
Head	BAG6	Cardiometabolic	1.03523	0.957049	1.1198	0.387441	42648	4433	38215
Head	BAIAP2	Oncology	1.13586	1.08641	1.18756	2.02528e-08	42419	4435	37984
Head	BAMBI	Oncology	1.09515	0.995814	1.20439	0.0609949	42419	4435	37984
Head	BANK1	Inflammation	1.04017	1.01257	1.06852	0.00410477	43399	4533	38866
Head	BAP18	Neurology II	1.02403	0.977137	1.07317	0.320775	37661	3973	33688
Head	BATF	Neurology II	1.0006	0.962625	1.04008	0.975604	36711	3870	32841
Head	BAX	Neurology	1.04895	1.01597	1.083	0.00336472	42359	4400	37959
Head	BCAM	Neurology	1.11298	0.989507	1.25186	0.0743953	43428	4517	38911
Head	BCAN	Neurology	1.09412	1.00727	1.18845	0.0330258	43092	4499	38593
Head	BCAT1	Cardiometabolic II	0.933814	0.83828	1.04024	0.213648	37741	3969	33772
Head	BCAT2	Neurology II	1.01634	0.956248	1.08021	0.602174	36532	3824	32708
Head	BCHE	Inflammation II	1.27871	1.13551	1.43997	4.96704e-05	37049	3869	33180
Head	BCL2	Oncology II	1.06916	1.00861	1.13334	0.0245577	37561	3954	33607
Head	BCL2L1	Neurology II	1.02832	0.995252	1.06248	0.0940113	37661	3973	33688
Head	BCL2L11	Inflammation	1.01076	0.948484	1.07712	0.741535	43399	4533	38866
Head	BCL2L15	Inflammation II	0.980537	0.925404	1.03895	0.505601	36627	3850	32777
Head	BCL7A	Oncology II	1.00178	0.951171	1.05509	0.946299	36367	3823	32544
Head	BCL7B	Oncology II	1.11552	1.04278	1.19333	0.00148488	37557	3964	33593
Head	BCR	Inflammation	1.05513	1.02297	1.0883	0.000677828	43399	4533	38866
Head	BDNF	Cardiometabolic II	0.976951	0.939929	1.01543	0.236769	37756	3967	33789
Head	BECN1	Cardiometabolic II	1.0677	1.01148	1.12705	0.0176137	36751	3863	32888
Head	BEX3	Oncology II	0.976148	0.909404	1.04779	0.504091	36367	3823	32544
Head	BGLAP	Cardiometabolic II	0.998602	0.963099	1.03541	0.939614	37756	3967	33789
Head	BGN	Oncology	1.0135	0.989662	1.0379	0.269548	42345	4428	37917
Head	BHLHE40	Neurology II	0.968704	0.924088	1.01547	0.186264	36532	3824	32708
Head	BHMT2	Cardiometabolic II	1.03533	0.909966	1.17796	0.598047	36531	3819	32712
Head	BID	Inflammation	1.04819	1.00568	1.0925	0.0258864	43399	4533	38866
Head	BIN2	Neurology	1.03794	1.0062	1.07068	0.018771	43428	4517	38911
Head	BIRC2	Oncology	1.09897	1.05066	1.14951	3.88531e-05	42419	4435	37984
Head	BLMH	Cardiometabolic	0.960969	0.881336	1.0478	0.367008	43964	4568	39396
Head	BLNK	Inflammation II	1.10997	1.02262	1.20478	0.0125997	36627	3850	32777
Head	BLOC1S2	Neurology II	1.01687	0.972599	1.06315	0.4614	36532	3824	32708
Head	BLOC1S3	Neurology II	1.08263	0.999913	1.17218	0.0502483	37661	3973	33688
Head	BLVRB	Neurology	1.00983	0.967797	1.0537	0.651902	43428	4517	38911
Head	BMP10	Inflammation II	0.922065	0.821522	1.03491	0.168385	36894	3864	33030
Head	BMP4	Neurology	0.919842	0.863729	0.9796	0.0092727	43024	4491	38533
Head	BMP6	Cardiometabolic	0.922508	0.861547	0.987782	0.0207535	42583	4428	38155
Head	BMPER	Inflammation II	1.08199	0.935118	1.25193	0.289723	36894	3864	33030
Head	BNIP2	Cardiometabolic II	1.06836	0.972859	1.17324	0.166337	37741	3969	33772
Head	BNIP3L	Inflammation II	1.06477	0.989278	1.14603	0.0943864	36627	3850	32777
Head	BOC	Cardiometabolic	0.886416	0.784896	1.00107	0.052037	42648	4433	38215
Head	BOLA1	Neurology II	1.06494	1.00317	1.13052	0.0390338	36532	3824	32708
Head	BOLA2_BOLA2B	Cardiometabolic II	1.02767	0.96761	1.09146	0.374335	36751	3863	32888
Head	BPIFA2	Cardiometabolic II	0.972025	0.941922	1.00309	0.077096	35451	3710	31741
Head	BPIFB1	Cardiometabolic	0.901371	0.863252	0.941174	2.47699e-06	43328	4509	38819
Head	BPIFB2	Cardiometabolic II	1.09798	1.04547	1.15313	0.000185277	37668	3960	33708
Head	BRAP	Oncology II	1.05197	1.0203	1.08463	0.00116159	37216	3906	33310
Head	BRD1	Oncology II	1.01275	0.909772	1.12739	0.816836	37059	3897	33162
Head	BRD2	Neurology II	1.11989	1.02193	1.22724	0.0153326	36532	3824	32708
Head	BRD3	Cardiometabolic II	1.04272	0.975986	1.11402	0.215093	36531	3819	32712
Head	BRDT	Cardiometabolic II	1.07847	0.985624	1.18007	0.100022	36531	3819	32712
Head	BRK1	Neurology	1.06846	1.00186	1.13949	0.0437527	42429	4407	38022
Head	BRME1	Neurology II	0.987858	0.912536	1.0694	0.762727	36532	3824	32708
Head	BRSK2	Neurology II	1.00552	0.925592	1.09235	0.896324	37666	3968	33698
Head	BSG	Inflammation	1.16362	1.00969	1.34101	0.0363292	43840	4566	39274
Head	BSND	Oncology II	1.06412	0.96735	1.17056	0.201396	36367	3823	32544
Head	BST1	Neurology	1.03474	0.973417	1.09993	0.273223	43807	4556	39251
Head	BST2	Neurology	1.12005	1.06399	1.17906	1.50598e-05	43807	4556	39251
Head	BTC	Oncology	1.05043	1.01122	1.09116	0.0112432	42419	4435	37984
Head	BTD	Inflammation II	1.1366	0.973269	1.32733	0.105734	37796	3968	33828
Head	BTLA	Oncology II	1.01766	0.980548	1.05618	0.355661	36367	3823	32544
Head	BTN1A1	Oncology II	1.01983	0.943044	1.10287	0.622927	37486	3952	33534
Head	BTN2A1	Inflammation	1.26549	1.13516	1.41077	2.17362e-05	43624	4542	39082
Head	BTN3A2	Inflammation	1.18942	1.1036	1.28191	5.62898e-06	43399	4533	38866
Head	BTNL10	Oncology II	0.991525	0.911831	1.07818	0.842191	36367	3823	32544
Head	C19orf12	Neurology	1.03359	0.9889	1.08031	0.142902	42429	4407	38022
Head	C1GALT1C1	Cardiometabolic II	1.05504	0.952532	1.16858	0.304205	36531	3819	32712
Head	C1QA	Inflammation	1.2722	1.12721	1.43584	9.63151e-05	43699	4553	39146
Head	C1QBP	Neurology II	1.01691	0.969748	1.06636	0.488915	37666	3968	33698
Head	C1QL2	Inflammation II	0.999637	0.926033	1.07909	0.992572	36627	3850	32777
Head	C1QTNF1	Cardiometabolic	0.989965	0.926164	1.05816	0.766666	43605	4521	39084
Head	C1QTNF5	Inflammation II	1.0314	0.944336	1.1265	0.491989	36894	3864	33030
Head	C1QTNF6	Neurology II	0.887935	0.800703	0.98467	0.0242706	37666	3968	33698
Head	C1QTNF9	Inflammation II	0.931384	0.87097	0.99599	0.0377619	36827	3852	32975
Head	C1R	Inflammation II	1.14824	0.979106	1.3466	0.0890787	37796	3968	33828
Head	C1RL	Inflammation II	1.91869	1.61766	2.27573	7.20867e-14	37727	3961	33766
Head	C1S	Inflammation II	1.18464	1.01638	1.38076	0.0301701	37796	3968	33828
Head	C2	Cardiometabolic	1.1185	0.98748	1.2669	0.0781056	43530	4515	39015
Head	C2CD2L	Neurology	1.12426	1.05571	1.19726	0.000263072	42355	4398	37957
Head	C2orf69	Neurology II	1.01977	0.963712	1.07908	0.497415	36711	3870	32841
Head	C3	Inflammation II	1.10417	1.02893	1.18492	0.00592525	35860	3761	32099
Head	C4BPB	Oncology	1.5853	1.48009	1.69799	1.66846e-39	43582	4525	39057
Head	C5	Inflammation II	1.26584	1.02743	1.55959	0.0268195	37796	3968	33828
Head	C7	Inflammation II	0.927857	0.836083	1.02971	0.158801	36905	3874	33031
Head	C7orf50	Neurology II	1.11566	0.979453	1.27081	0.0994567	37661	3973	33688
Head	C8B	Inflammation II	0.790389	0.711333	0.87823	1.21444e-05	37796	3968	33828
Head	C9	Inflammation II	1.04208	0.978372	1.10994	0.200311	37762	3955	33807
Head	C9orf40	Oncology II	0.999639	0.960103	1.0408	0.986009	37561	3954	33607
Head	CA1	Cardiometabolic	1.02823	0.980728	1.07803	0.248657	42470	4423	38047
Head	CA11	Oncology	1.01442	0.928885	1.10783	0.750079	42419	4435	37984
Head	CA12	Oncology	1.06253	0.975401	1.15745	0.164694	43253	4511	38742
Head	CA13	Cardiometabolic	1.02364	0.995978	1.05207	0.0945923	42956	4474	38482
Head	CA14	Oncology	0.799722	0.738114	0.866472	4.64901e-08	43803	4566	39237
Head	CA2	Neurology	1.0135	0.973337	1.05532	0.515665	43279	4504	38775
Head	CA3	Cardiometabolic	0.979368	0.935505	1.02529	0.372522	43895	4566	39329
Head	CA4	Cardiometabolic	0.934935	0.832645	1.04979	0.255104	43964	4568	39396
Head	CA5A	Cardiometabolic	1.03582	1.00416	1.06849	0.0262752	42648	4433	38215
Head	CA6	Neurology	0.843161	0.806777	0.881186	3.44873e-14	43289	4507	38782
Head	CA7	Oncology II	1.01799	0.926214	1.11887	0.711417	37059	3897	33162
Head	CA8	Inflammation II	0.995928	0.878449	1.12912	0.949193	36627	3850	32777
Head	CA9	Oncology	0.929431	0.872575	0.989992	0.0230666	43803	4566	39237
Head	CABP2	Neurology II	1.05621	1.0056	1.10935	0.029031	36711	3870	32841
Head	CACNA1C	Neurology II	1.0064	0.909385	1.11376	0.901841	36532	3824	32708
Head	CACNA1H	Cardiometabolic II	1.02555	0.969934	1.08436	0.37511	36531	3819	32712
Head	CACNB1	Neurology II	1.04594	0.990541	1.10443	0.105731	36532	3824	32708
Head	CACNB3	Neurology II	1.0386	0.9994	1.07933	0.0536812	37666	3968	33698
Head	CACYBP	Inflammation II	1.03306	0.999933	1.06728	0.0504682	36827	3855	32972
Head	CADPS	Neurology II	1.05631	0.980505	1.13798	0.149349	36711	3870	32841
Head	CALB1	Oncology	1.22457	1.14452	1.31022	4.26822e-09	43253	4511	38742
Head	CALB2	Neurology	1.12975	1.03072	1.23829	0.00914623	42429	4407	38022
Head	CALCA	Neurology	1.02742	0.980416	1.07668	0.257541	43018	4490	38528
Head	CALCB	Neurology II	0.992226	0.913403	1.07785	0.853376	37661	3973	33688
Head	CALCOCO1	Oncology	1.03746	1.00956	1.06614	0.00819582	43663	4553	39110
Head	CALCOCO2	Cardiometabolic II	1.06706	1.02213	1.11398	0.00310717	36751	3863	32888
Head	CALY	Cardiometabolic II	1.01048	0.924811	1.10409	0.817536	36531	3819	32712
Head	CAMKK1	Oncology	1.11063	1.04297	1.18269	0.00106862	42419	4435	37984
Head	CAMLG	Neurology II	1.01346	0.953963	1.07666	0.664989	36711	3870	32841
Head	CAMSAP1	Neurology II	1.04341	1.01236	1.0754	0.00583062	37666	3968	33698
Head	CANT1	Cardiometabolic	1.11378	0.968524	1.28083	0.13068	43284	4502	38782
Head	CAPG	Oncology	1.03186	0.984041	1.082	0.195168	43098	4508	38590
Head	CAPN3	Oncology II	0.90706	0.829044	0.992418	0.0335144	37557	3964	33593
Head	CAPS	Neurology II	0.997767	0.96352	1.03323	0.900161	37661	3973	33688
Head	CARHSP1	Neurology	1.03574	0.980493	1.09409	0.209279	42429	4407	38022
Head	CASC3	Neurology II	1.07084	0.990337	1.1579	0.086071	36711	3870	32841
Head	CASP1	Neurology	0.991334	0.950621	1.03379	0.684167	42429	4407	38022
Head	CASP10	Neurology	1.02213	0.981924	1.06398	0.28505	42429	4407	38022
Head	CASP2	Inflammation	1.05455	1.01191	1.09898	0.0116631	43399	4533	38866
Head	CASP3	Cardiometabolic	1.03849	1.00591	1.07213	0.020227	43964	4568	39396
Head	CASP4	Oncology II	1.00183	0.982551	1.02149	0.853586	37059	3897	33162
Head	CASP7	Neurology II	1.0476	1.00776	1.08902	0.0187386	37661	3973	33688
Head	CASP8	Oncology	1.02715	0.982217	1.07414	0.240491	43669	4551	39118
Head	CASP9	Inflammation II	1.01294	0.960415	1.06833	0.636085	36627	3850	32777
Head	CASQ2	Cardiometabolic II	0.979852	0.914435	1.04995	0.563691	36531	3819	32712
Head	CAT	Inflammation II	1.04418	0.982885	1.1093	0.161307	37193	3899	33294
Head	CBLIF	Cardiometabolic	0.997127	0.95905	1.03671	0.884825	43355	4508	38847
Head	CBLN1	Neurology II	0.985786	0.952193	1.02056	0.41832	36532	3824	32708
Head	CBLN4	Oncology	1.16408	1.06754	1.26934	0.000582532	43803	4566	39237
Head	CBS	Cardiometabolic II	1.07283	1.00634	1.14371	0.0312588	36751	3863	32888
Head	CBX2	Cardiometabolic II	1.06905	0.98611	1.15897	0.105121	36531	3819	32712
Head	CC2D1A	Neurology	1.06043	1.02094	1.10145	0.0024447	43092	4499	38593
Head	CCAR2	Neurology II	1.00186	0.945903	1.06112	0.949553	37661	3973	33688
Head	CCDC134	Oncology II	1.04594	0.979111	1.11734	0.182411	37557	3964	33593
Head	CCDC28A	Neurology II	1.11182	0.994517	1.24296	0.0624125	36711	3870	32841
Head	CCDC50	Neurology II	0.983717	0.942648	1.02657	0.450514	37666	3968	33698
Head	CCDC80	Cardiometabolic	1.09204	1.00714	1.1841	0.03299	43423	4514	38909
Head	CCER2	Cardiometabolic II	1.26519	1.20127	1.33252	5.97381e-19	36751	3863	32888
Head	CCL11	Inflammation	1.08192	1.00618	1.16336	0.0334732	43914	4576	39338
Head	CCL13	Inflammation	0.987111	0.94808	1.02775	0.528528	43840	4565	39275
Head	CCL14	Cardiometabolic	1.04868	0.976818	1.12583	0.189393	43323	4493	38830
Head	CCL15	Cardiometabolic	1.04532	0.981493	1.1133	0.167942	43964	4568	39396
Head	CCL16	Cardiometabolic	1.01251	0.960205	1.06766	0.645984	43964	4568	39396
Head	CCL17	Inflammation	1.02194	0.99109	1.05376	0.165212	43350	4502	38848
Head	CCL18	Cardiometabolic	1.0432	1.00307	1.08493	0.0345903	42842	4436	38406
Head	CCL19	Neurology	1.02774	1.00545	1.05052	0.0144473	43807	4556	39251
Head	CCL2	Neurology	1.04005	0.984935	1.09825	0.157483	43024	4491	38533
Head	CCL20	Inflammation	1.02115	0.989401	1.05392	0.194005	43914	4576	39338
Head	CCL21	Inflammation	1.00503	0.939636	1.07498	0.883726	43624	4542	39082
Head	CCL22	Inflammation	1.00532	0.952068	1.06155	0.848466	43004	4466	38538
Head	CCL23	Inflammation	1.03675	0.969449	1.10872	0.291907	43624	4542	39082
Head	CCL24	Inflammation	1.00845	0.975146	1.0429	0.62321	43551	4530	39021
Head	CCL25	Inflammation	1.04862	0.991694	1.10881	0.0954921	43914	4576	39338
Head	CCL26	Inflammation	1.02751	0.996535	1.05944	0.0822607	43399	4533	38866
Head	CCL27	Cardiometabolic	1.05097	1.00358	1.10059	0.0346852	43423	4514	38909
Head	CCL28	Inflammation	0.995086	0.948401	1.04407	0.840741	43260	4516	38744
Head	CCL3	Inflammation	1.03223	0.986424	1.08017	0.170748	43399	4533	38866
Head	CCL4	Inflammation	1.0117	0.969596	1.05564	0.591645	43493	4527	38966
Head	CCL5	Cardiometabolic	0.999949	0.972491	1.02818	0.99714	43605	4521	39084
Head	CCL7	Inflammation	1.05245	1.00421	1.10301	0.0327352	43399	4533	38866
Head	CCL8	Oncology	1.01919	0.973526	1.067	0.416301	43736	4559	39177
Head	CCN1	Oncology	1.05312	1.0149	1.09279	0.00607315	43178	4504	38674
Head	CCN2	Inflammation	1.00073	0.953384	1.05042	0.976573	43403	4516	38887
Head	CCN3	Cardiometabolic	1.08539	0.999083	1.17916	0.0525875	43890	4561	39329
Head	CCN4	Oncology	1.01599	0.948666	1.08809	0.650173	43803	4566	39237
Head	CCN5	Neurology	0.985603	0.917312	1.05898	0.692232	43428	4517	38911
Head	CCND2	Oncology II	1.03223	0.944538	1.12806	0.483734	37059	3897	33162
Head	CCNE1	Inflammation II	1.00915	0.974777	1.04473	0.606573	36627	3850	32777
Head	CCS	Neurology	1.04818	0.988386	1.1116	0.116371	43092	4499	38593
Head	CCT5	Oncology	1.05791	0.994045	1.12587	0.0763985	42419	4435	37984
Head	CD101	Oncology II	1.06742	0.989665	1.15129	0.0908771	37561	3954	33607
Head	CD109	Neurology	0.895209	0.823195	0.973523	0.00967806	43428	4517	38911
Head	CD14	Cardiometabolic	0.919199	0.857204	0.985677	0.0180327	42571	4416	38155
Head	CD160	Inflammation	1.02671	0.966294	1.09091	0.394231	43914	4576	39338
Head	CD163	Cardiometabolic	1.03583	0.970179	1.10593	0.291983	43605	4521	39084
Head	CD164	Neurology	1.08163	0.976736	1.19779	0.131623	43428	4517	38911
Head	CD164L2	Neurology II	1.03522	0.946154	1.13267	0.450769	36711	3870	32841
Head	CD177	Neurology	0.980511	0.959258	1.00223	0.0783403	43368	4512	38856
Head	CD1C	Oncology	1.14881	1.02142	1.2921	0.0207	43582	4525	39057
Head	CD2	Cardiometabolic II	1.00971	0.926986	1.09982	0.824631	36531	3819	32712
Head	CD200	Inflammation	1.10191	0.990652	1.22566	0.0739314	43399	4533	38866
Head	CD200R1	Inflammation	1.01598	0.936861	1.10177	0.701565	43255	4509	38746
Head	CD207	Oncology	1.1105	1.03185	1.19514	0.00516188	42502	4439	38063
Head	CD209	Cardiometabolic	0.859548	0.799287	0.924352	4.4814e-05	43537	4527	39010
Head	CD22	Inflammation	1.14163	1.0669	1.2216	0.000125811	43914	4576	39338
Head	CD226	Inflammation II	1.01445	0.937015	1.09829	0.723176	36627	3850	32777
Head	CD244	Inflammation	1.14338	1.03136	1.26757	0.010869	43914	4576	39338
Head	CD248	Cardiometabolic II	0.820127	0.75647	0.88914	1.50632e-06	37756	3967	33789
Head	CD27	Oncology	1.03458	0.964483	1.10977	0.342259	43582	4525	39057
Head	CD274	Neurology	1.05788	0.973788	1.14924	0.183036	43092	4499	38593
Head	CD276	Inflammation	1.02004	0.943103	1.10325	0.619954	43413	4512	38901
Head	CD28	Oncology	1.01233	0.935003	1.09606	0.762369	42419	4435	37984
Head	CD2AP	Cardiometabolic	1.04833	1.00318	1.09551	0.0355939	43423	4514	38909
Head	CD300A	Inflammation II	1.22101	1.09238	1.36478	0.000438414	36894	3864	33030
Head	CD300C	Neurology	1.16815	1.07664	1.26744	0.000188298	43807	4556	39251
Head	CD300E	Oncology	1.10553	1.03053	1.18598	0.00512473	43659	4553	39106
Head	CD300LF	Oncology	1.08315	1.0337	1.13497	0.0008081	43803	4566	39237
Head	CD300LG	Neurology	0.928194	0.860631	1.00106	0.0532958	43428	4517	38911
Head	CD302	Oncology	1.25532	1.14404	1.37742	1.57507e-06	43253	4511	38742
Head	CD33	Oncology	0.98833	0.954231	1.02365	0.512288	43582	4525	39057
Head	CD34	Neurology	0.999412	0.890399	1.12177	0.992037	43670	4541	39129
Head	CD36	Inflammation II	1.02002	0.94805	1.09744	0.595501	36627	3850	32777
Head	CD38	Oncology	1.0998	1.00459	1.20404	0.0394827	43253	4511	38742
Head	CD3D	Neurology II	0.95679	0.867275	1.05554	0.378109	36532	3824	32708
Head	CD3E	Oncology II	0.990811	0.902481	1.08779	0.846357	37059	3897	33162
Head	CD3G	Inflammation II	0.981016	0.945192	1.0182	0.312567	36627	3850	32777
Head	CD4	Inflammation	1.19646	1.09288	1.30986	0.000103402	43327	4525	38802
Head	CD40	Inflammation	1.05279	0.995284	1.11362	0.0726473	43420	4515	38905
Head	CD40LG	Inflammation	0.987704	0.953132	1.02353	0.496147	43914	4576	39338
Head	CD46	Cardiometabolic	1.20296	1.08982	1.32784	0.000245677	43177	4481	38696
Head	CD48	Inflammation	1.14032	1.03624	1.25487	0.0071686	43551	4530	39021
Head	CD5	Oncology	1.15831	1.06678	1.2577	0.000466637	43736	4559	39177
Head	CD55	Cardiometabolic	1.01824	0.908674	1.14101	0.755667	41942	4364	37578
Head	CD58	Inflammation	1.09232	0.931945	1.28029	0.275717	43343	4505	38838
Head	CD59	Cardiometabolic	1.05271	0.921712	1.20232	0.448688	41876	4322	37554
Head	CD5L	Inflammation II	0.997181	0.930569	1.06856	0.936215	37584	3948	33636
Head	CD6	Inflammation	1.01901	0.966678	1.07417	0.483926	43840	4566	39274
Head	CD63	Neurology	1.01225	0.958063	1.06949	0.664534	43024	4491	38533
Head	CD69	Cardiometabolic	1.03435	1.00146	1.06832	0.0405217	43225	4493	38732
Head	CD7	Inflammation II	1.02836	0.952	1.11084	0.47748	36554	3845	32709
Head	CD70	Inflammation	1.03956	0.972975	1.1107	0.250652	43399	4533	38866
Head	CD72	Inflammation II	1.13395	1.04836	1.22652	0.00169296	36894	3864	33030
Head	CD74	Neurology	1.11226	1.02586	1.20595	0.00991311	43807	4556	39251
Head	CD79B	Inflammation	1.12063	1.05196	1.19377	0.00041517	43914	4576	39338
Head	CD80	Cardiometabolic II	1.0552	0.958652	1.16148	0.272417	37741	3969	33772
Head	CD82	Oncology II	0.986869	0.911746	1.06818	0.743518	37059	3897	33162
Head	CD83	Inflammation	1.24603	1.14863	1.35168	1.17834e-07	43399	4533	38866
Head	CD84	Inflammation	1.17075	1.06967	1.28138	0.000621551	43399	4533	38866
Head	CD86	Oncology II	1.02955	0.921753	1.14996	0.605766	37561	3954	33607
Head	CD8A	Neurology	1.01821	0.961691	1.07804	0.535731	43807	4556	39251
Head	CD93	Cardiometabolic	1.01458	0.923754	1.11433	0.7623	41803	4351	37452
Head	CD99	Neurology	0.845511	0.730388	0.978778	0.0246242	43428	4517	38911
Head	CD99L2	Neurology	1.2345	1.09777	1.38826	0.000435749	43428	4517	38911
Head	CDA	Cardiometabolic II	0.900441	0.840176	0.965029	0.00300545	37665	3963	33702
Head	CDAN1	Neurology II	0.938891	0.815199	1.08135	0.381645	37661	3973	33688
Head	CDC123	Oncology II	0.982049	0.932688	1.03402	0.491157	36367	3823	32544
Head	CDC25A	Oncology II	1.03115	0.951582	1.11736	0.454088	36367	3823	32544
Head	CDC26	Oncology II	1.04323	0.995977	1.09273	0.0735299	37486	3946	33540
Head	CDC27	Oncology	1.07984	1.03068	1.13134	0.00123322	42419	4435	37984
Head	CDC37	Oncology	1.04807	1.01341	1.08391	0.00620708	43582	4525	39057
Head	CDC42BPB	Oncology II	1.05646	1.02357	1.0904	0.000664519	37561	3954	33607
Head	CDCP1	Neurology	1.09891	1.03986	1.16132	0.000816482	43092	4499	38593
Head	CDH1	Cardiometabolic	1.00556	0.935507	1.08086	0.880349	42019	4363	37656
Head	CDH15	Neurology	0.919665	0.871448	0.97055	0.00230428	43733	4547	39186
Head	CDH17	Cardiometabolic	0.97932	0.939469	1.02086	0.324194	43423	4514	38909
Head	CDH2	Cardiometabolic	1.18898	1.09844	1.28698	1.84175e-05	43423	4514	38909
Head	CDH22	Oncology II	1.10602	0.988638	1.23734	0.0783427	37059	3897	33162
Head	CDH23	Neurology II	0.95818	0.848593	1.08192	0.490583	37661	3973	33688
Head	CDH3	Neurology	1.01858	0.942089	1.10128	0.643973	43807	4556	39251
Head	CDH4	Neurology II	1.04145	0.971948	1.11593	0.249075	36532	3824	32708
Head	CDH5	Cardiometabolic	0.965991	0.881386	1.05872	0.459369	43964	4568	39396
Head	CDH6	Cardiometabolic	1.07376	0.997626	1.1557	0.0578752	43423	4514	38909
Head	CDHR1	Neurology	1.05114	0.984269	1.12255	0.136966	42429	4407	38022
Head	CDHR2	Oncology	0.957684	0.922036	0.994711	0.0254842	43253	4511	38742
Head	CDHR5	Cardiometabolic	1.46058	1.35461	1.57483	6.30548e-23	43423	4514	38909
Head	CDK1	Oncology II	1.03132	0.942594	1.1284	0.501622	36367	3823	32544
Head	CDK5RAP3	Neurology II	1.0756	1.02	1.13424	0.00712319	37666	3968	33698
Head	CDKL5	Neurology II	0.993797	0.9336	1.05788	0.845263	36532	3824	32708
Head	CDKN1A	Oncology	1.04273	1.01516	1.07104	0.00220612	43253	4511	38742
Head	CDKN2D	Oncology	1.03551	1.00473	1.06723	0.0234317	43253	4511	38742
Head	CDNF	Oncology	1.14256	1.04769	1.24601	0.00258222	43253	4511	38742
Head	CDON	Inflammation	0.920398	0.829562	1.02118	0.117665	43481	4517	38964
Head	CDSN	Inflammation	0.93925	0.8801	1.00238	0.0589592	43773	4554	39219
Head	CEACAM1	Oncology	1.14732	1.01896	1.29185	0.0231936	43512	4520	38992
Head	CEACAM16	Oncology II	1.16375	1.11848	1.21084	6.79826e-14	37561	3954	33607
Head	CEACAM18	Oncology II	1.02587	0.979404	1.07454	0.280156	37059	3897	33162
Head	CEACAM19	Oncology II	0.973175	0.896183	1.05678	0.51787	37561	3954	33607
Head	CEACAM20	Oncology II	1.01664	0.944358	1.09445	0.661015	37059	3897	33162
Head	CEACAM21	Inflammation	0.995007	0.962932	1.02815	0.764603	43399	4533	38866
Head	CEACAM3	Oncology	1.13342	1.07101	1.19948	1.46503e-05	42419	4435	37984
Head	CEACAM5	Oncology	0.919159	0.879479	0.96063	0.000181171	41861	4380	37481
Head	CEACAM6	Cardiometabolic II	1.07414	0.99605	1.15836	0.0632782	37756	3967	33789
Head	CEACAM8	Cardiometabolic	1.00209	0.946318	1.06116	0.942906	42648	4433	38215
Head	CEBPA	Inflammation II	1.02419	0.93876	1.11739	0.590663	36627	3850	32777
Head	CEBPB	Cardiometabolic	0.981926	0.909844	1.05972	0.639142	42648	4433	38215
Head	CELA2A	Cardiometabolic II	0.914313	0.866591	0.964663	0.00105512	37756	3967	33789
Head	CELA3A	Cardiometabolic	0.9475	0.901845	0.995466	0.0323249	43895	4561	39334
Head	CELSR2	Inflammation II	1.04687	0.933652	1.17382	0.4328	36894	3864	33030
Head	CEMIP2	Inflammation II	0.982672	0.888661	1.08663	0.733334	36627	3850	32777
Head	CEND1	Neurology II	1.00335	0.948503	1.06137	0.907152	36532	3824	32708
Head	CENPF	Oncology II	1.00933	0.950604	1.07168	0.761391	37059	3897	33162
Head	CENPJ	Oncology II	0.98624	0.941917	1.03265	0.554803	37059	3897	33162
Head	CEP112	Cardiometabolic II	1.0047	0.934433	1.08025	0.899155	36531	3819	32712
Head	CEP152	Oncology II	1.05354	0.976691	1.13642	0.17713	36367	3823	32544
Head	CEP164	Inflammation	1.00143	0.957266	1.04764	0.950338	42641	4434	38207
Head	CEP170	Cardiometabolic II	1.05279	1.00895	1.09853	0.0177485	36751	3863	32888
Head	CEP20	Oncology	1.06561	1.02557	1.10723	0.00114751	42419	4435	37984
Head	CEP290	Oncology II	1.0195	0.959661	1.08306	0.531521	37059	3897	33162
Head	CEP350	Oncology II	1.0405	0.952501	1.13662	0.378551	36367	3823	32544
Head	CEP43	Cardiometabolic	1.04691	1.00414	1.0915	0.0312111	42311	4405	37906
Head	CEP85	Oncology	1.08026	1.03295	1.12973	0.0007269	42419	4435	37984
Head	CERT	Neurology	1.05836	1.00976	1.10929	0.0180319	42429	4407	38022
Head	CES1	Cardiometabolic	1.05486	1.019	1.09199	0.00247334	43538	4525	39013
Head	CES2	Oncology	1.04942	0.997375	1.10417	0.063069	43253	4511	38742
Head	CES3	Oncology	0.951146	0.91243	0.991504	0.0181563	43253	4511	38742
Head	CETN2	Neurology	1.05988	1.01592	1.10574	0.00712533	42429	4407	38022
Head	CETN3	Oncology II	1.05211	1.00904	1.09701	0.0172251	37561	3954	33607
Head	CFB	Inflammation II	0.946276	0.85684	1.04505	0.275648	37117	3895	33222
Head	CFC1	Oncology	1.05535	0.993786	1.12073	0.0789629	42419	4435	37984
Head	CFD	Inflammation II	1.02416	0.865251	1.21226	0.781381	37796	3968	33828
Head	CFH	Inflammation II	1.35532	1.17233	1.56686	3.98076e-05	35587	3716	31871
Head	CFHR2	Inflammation II	1.08294	1.02138	1.14821	0.00761853	37511	3937	33574
Head	CFHR4	Inflammation II	1.09274	1.04442	1.14331	0.000121507	37728	3964	33764
Head	CFHR5	Inflammation II	1.14644	1.05764	1.24269	0.000892303	37253	3896	33357
Head	CFI	Inflammation II	1.22563	1.04376	1.43921	0.0130451	37796	3968	33828
Head	CFP	Inflammation II	1.24253	1.09376	1.41154	0.000845853	37796	3968	33828
Head	CGA	Neurology	1.03724	1.00433	1.07121	0.0262165	43428	4517	38911
Head	CGB3_CGB5_CGB8	Inflammation II	0.956945	0.889799	1.02916	0.235747	37762	3955	33807
Head	CGN	Neurology II	0.990899	0.912392	1.07616	0.828125	36711	3870	32841
Head	CGREF1	Cardiometabolic	0.992624	0.928694	1.06096	0.827464	43423	4514	38909
Head	CHAC2	Oncology	1.01696	0.969881	1.06633	0.486715	42419	4435	37984
Head	CHAD	Inflammation II	1.00676	0.945153	1.07237	0.834432	36894	3864	33030
Head	CHCHD10	Neurology II	1.16104	1.07188	1.25762	0.000249621	37661	3973	33688
Head	CHCHD6	Oncology II	1.11603	1.00076	1.24457	0.0484226	37557	3964	33593
Head	CHEK2	Cardiometabolic	0.983807	0.903594	1.07114	0.706751	42648	4433	38215
Head	CHGA	Cardiometabolic II	1.12889	1.08866	1.17061	5.81425e-11	37756	3967	33789
Head	CHGB	Neurology	0.972488	0.906081	1.04376	0.439468	43660	4536	39124
Head	CHI3L1	Cardiometabolic	0.93784	0.902774	0.974268	0.000964149	42475	4409	38066
Head	CHIT1	Cardiometabolic	1.00835	0.98965	1.0274	0.384055	43619	4537	39082
Head	CHL1	Cardiometabolic	0.996838	0.911148	1.09059	0.944939	43533	4519	39014
Head	CHM	Neurology II	1.07951	1.02303	1.13911	0.00526124	36711	3870	32841
Head	CHMP1A	Neurology	1.06041	1.02276	1.09945	0.0014715	43092	4499	38593
Head	CHMP6	Cardiometabolic II	1.06953	1.00989	1.1327	0.0216672	37741	3969	33772
Head	CHP1	Neurology II	1.03105	0.986066	1.07809	0.179103	36532	3824	32708
Head	CHRDL1	Inflammation	1.19638	1.09289	1.30968	0.000102652	43551	4530	39021
Head	CHRDL2	Cardiometabolic	0.906725	0.862296	0.953443	0.0001335	43423	4514	38909
Head	CHRM1	Neurology II	0.979131	0.894879	1.07131	0.645932	36711	3870	32841
Head	CIAPIN1	Oncology	1.06789	1.02147	1.11641	0.00376689	43582	4525	39057
Head	CILP	Cardiometabolic II	0.949587	0.894998	1.00751	0.0868102	37756	3967	33789
Head	CINP	Oncology II	1.01683	0.945599	1.09343	0.652417	37059	3897	33162
Head	CIRBP	Oncology II	1.04309	1.00806	1.07933	0.0154891	37561	3954	33607
Head	CIT	Neurology II	1.09108	1.01774	1.16971	0.0140709	36711	3870	32841
Head	CKAP4	Inflammation	1.24841	1.12557	1.38464	2.686e-05	43710	4551	39159
Head	CKB	Cardiometabolic II	1.08162	1.02446	1.14198	0.00462399	37756	3967	33789
Head	CKMT1A_CKMT1B	Inflammation	0.986568	0.946578	1.02825	0.521807	43282	4503	38779
Head	CLASP1	Oncology II	1.05012	1.00442	1.09789	0.0312205	36367	3823	32544
Head	CLC	Cardiometabolic	0.977194	0.936637	1.01951	0.286108	43350	4504	38846
Head	CLEC10A	Neurology	0.836439	0.77361	0.904371	7.36009e-06	43092	4499	38593
Head	CLEC11A	Neurology	1.06928	1.00806	1.13423	0.0259617	43354	4508	38846
Head	CLEC12A	Inflammation II	0.942338	0.799823	1.11025	0.47776	36627	3850	32777
Head	CLEC14A	Neurology	0.984456	0.89957	1.07735	0.733461	43428	4517	38911
Head	CLEC1A	Cardiometabolic	0.849712	0.777868	0.928191	0.000302303	42648	4433	38215
Head	CLEC1B	Neurology	1.03661	1.00705	1.06703	0.0148412	43807	4556	39251
Head	CLEC2L	Neurology II	1.03565	0.972694	1.10269	0.273602	36711	3870	32841
Head	CLEC3B	Inflammation II	1.06012	0.911731	1.23266	0.447936	36920	3873	33047
Head	CLEC4A	Inflammation	0.819377	0.75679	0.887141	8.92879e-07	43399	4533	38866
Head	CLEC4C	Inflammation	1.08355	1.02013	1.15091	0.00911326	43399	4533	38866
Head	CLEC4D	Inflammation	1.06008	1.0135	1.10881	0.0109371	43399	4533	38866
Head	CLEC4G	Inflammation	1.06892	0.98259	1.16283	0.120855	43399	4533	38866
Head	CLEC4M	Cardiometabolic II	0.882405	0.824936	0.943879	0.000271633	37698	3953	33745
Head	CLEC5A	Cardiometabolic	0.986679	0.89585	1.08672	0.785489	43291	4499	38792
Head	CLEC6A	Oncology	1.03352	0.972215	1.09869	0.290597	42419	4435	37984
Head	CLEC7A	Inflammation	1.06872	1.01668	1.12342	0.00906536	43914	4576	39338
Head	CLGN	Neurology II	1.1319	1.05284	1.2169	0.000796875	36711	3870	32841
Head	CLIC5	Neurology II	0.966842	0.870485	1.07387	0.529005	36711	3870	32841
Head	CLINT1	Oncology II	0.956535	0.889212	1.02895	0.232693	36367	3823	32544
Head	CLIP2	Inflammation	1.04868	1.02257	1.07546	0.000219863	43399	4533	38866
Head	CLMP	Oncology	1.3646	1.19346	1.56028	5.44652e-06	43803	4566	39237
Head	CLNS1A	Neurology II	0.963336	0.872549	1.06357	0.459527	36711	3870	32841
Head	CLPP	Neurology	1.05315	1.02257	1.08464	0.000571688	43018	4490	38528
Head	CLPS	Neurology	1.0737	1.03102	1.11815	0.000589989	43354	4510	38844
Head	CLSPN	Neurology	1.03069	0.950654	1.11747	0.463542	42355	4398	37957
Head	CLSTN1	Neurology	1.05574	1.00092	1.11356	0.0461758	42429	4407	38022
Head	CLSTN2	Inflammation	0.927752	0.863067	0.997286	0.0419814	43914	4576	39338
Head	CLSTN3	Neurology II	1.11799	1.00776	1.24029	0.0352166	37661	3973	33688
Head	CLTA	Cardiometabolic	1.04362	0.98285	1.10815	0.163052	42648	4433	38215
Head	CLU	Inflammation II	1.1034	1.00595	1.21029	0.0370087	37796	3968	33828
Head	CLUL1	Cardiometabolic	0.974632	0.916217	1.03677	0.415151	43353	4506	38847
Head	CMC1	Cardiometabolic II	1.02731	0.9911	1.06483	0.141115	37741	3969	33772
Head	CMIP	Oncology II	1.06938	1.0282	1.1122	0.000813442	37557	3964	33593
Head	CNDP1	Cardiometabolic	0.771327	0.72724	0.818086	5.30691e-18	43605	4521	39084
Head	CNGB3	Neurology II	1.02697	0.967816	1.08975	0.379246	36532	3824	32708
Head	CNP	Cardiometabolic II	1.05204	1.0091	1.09681	0.0170417	36683	3850	32833
Head	CNPY2	Cardiometabolic	1.02131	0.974988	1.06984	0.373194	42648	4433	38215
Head	CNPY4	Oncology	1.04941	1.01079	1.08952	0.0117055	43253	4511	38742
Head	CNST	Cardiometabolic	1.03086	1.00434	1.05808	0.0222506	43423	4514	38909
Head	CNTF	Neurology II	0.99015	0.897745	1.09207	0.843022	36532	3824	32708
Head	CNTN1	Cardiometabolic	0.946132	0.854607	1.04746	0.28608	43964	4568	39396
Head	CNTN2	Oncology	0.990392	0.930755	1.05385	0.760592	43803	4566	39237
Head	CNTN3	Neurology	1.03839	0.954518	1.12964	0.380629	43428	4517	38911
Head	CNTN4	Neurology	0.964192	0.858231	1.08324	0.539268	43428	4517	38911
Head	CNTN5	Neurology	1.12742	1.04593	1.21526	0.00173028	43537	4531	39006
Head	CNTNAP2	Inflammation	1.07505	1.00408	1.15105	0.0378287	43399	4533	38866
Head	CNTNAP4	Neurology II	1.03163	1.00039	1.06384	0.0471568	36711	3870	32841
Head	COCH	Cardiometabolic II	0.985035	0.918433	1.05647	0.672937	37741	3969	33772
Head	COL15A1	Cardiometabolic II	1.10357	0.974436	1.24981	0.12063	37756	3967	33789
Head	COL18A1	Cardiometabolic	1.2555	1.11214	1.41733	0.000234832	43629	4530	39099
Head	COL1A1	Cardiometabolic	0.911656	0.817113	1.01714	0.0977609	43964	4568	39396
Head	COL24A1	Oncology II	1.03146	0.973473	1.09291	0.294028	37561	3954	33607
Head	COL28A1	Neurology II	1.00294	0.960003	1.0478	0.895284	36711	3870	32841
Head	COL2A1	Cardiometabolic II	0.971602	0.932446	1.0124	0.169847	36751	3863	32888
Head	COL3A1	Cardiometabolic II	0.926079	0.805411	1.06483	0.280958	37756	3967	33789
Head	COL4A1	Cardiometabolic	0.927423	0.863623	0.995937	0.0382686	43423	4514	38909
Head	COL4A4	Oncology II	0.952136	0.895268	1.01262	0.118532	36993	3891	33102
Head	COL5A1	Inflammation II	0.947243	0.871166	1.02996	0.204504	36894	3864	33030
Head	COL6A3	Cardiometabolic	1.01839	0.93705	1.10679	0.667887	43964	4568	39396
Head	COL9A1	Inflammation	0.864713	0.812417	0.920375	4.95003e-06	43399	4533	38866
Head	COL9A2	Oncology II	1.02849	0.957568	1.10466	0.440964	37059	3897	33162
Head	COLEC12	Inflammation	1.11169	0.995196	1.24183	0.0608288	43413	4512	38901
Head	COMMD1	Cardiometabolic II	1.08281	1.02632	1.14242	0.00361327	36751	3863	32888
Head	COMMD9	Oncology II	1.02716	0.947284	1.11378	0.516416	37557	3964	33593
Head	COMP	Cardiometabolic	0.766804	0.70491	0.834133	6.26311e-10	42973	4466	38507
Head	COMT	Cardiometabolic	1.0274	0.992851	1.06315	0.121409	42192	4398	37794
Head	COPB2	Cardiometabolic II	0.986621	0.912456	1.06681	0.735501	36531	3819	32712
Head	COPE	Neurology	1.03448	0.974979	1.09761	0.262031	42429	4407	38022
Head	COQ7	Cardiometabolic II	1.11778	1.04124	1.19994	0.0020918	36751	3863	32888
Head	CORO1A	Cardiometabolic	1.03838	1.00641	1.07137	0.0182514	42577	4434	38143
Head	CORO6	Neurology II	0.982031	0.898216	1.07367	0.690364	36532	3824	32708
Head	COX5B	Oncology	1.04403	1.00297	1.08676	0.0352919	43253	4511	38742
Head	COX6B1	Cardiometabolic II	1.02622	0.929054	1.13354	0.610107	37741	3969	33772
Head	CPA1	Cardiometabolic	0.964931	0.92079	1.01119	0.135108	43964	4568	39396
Head	CPA2	Neurology	0.972626	0.931664	1.01539	0.20612	43661	4538	39123
Head	CPA4	Inflammation II	1.01239	0.937289	1.09352	0.754129	36182	3780	32402
Head	CPB1	Cardiometabolic	0.96429	0.91893	1.01189	0.139079	43964	4568	39396
Head	CPB2	Inflammation II	1.08604	0.941969	1.25215	0.25566	37722	3959	33763
Head	CPE	Oncology	1.0198	0.948095	1.09692	0.598149	43454	4531	38923
Head	CPLX2	Oncology II	0.991717	0.89172	1.10293	0.878097	36367	3823	32544
Head	CPM	Neurology	1.19444	1.10289	1.2936	1.26012e-05	43583	4525	39058
Head	CPOX	Inflammation II	0.941539	0.833551	1.06352	0.332446	36627	3850	32777
Head	CPPED1	Neurology	1.04182	0.999068	1.0864	0.0553154	43807	4556	39251
Head	CPQ	Cardiometabolic II	1.09551	1.00247	1.19718	0.0439643	37684	3959	33725
Head	CPTP	Cardiometabolic II	1.00471	0.925899	1.09024	0.910171	36531	3819	32712
Head	CPVL	Oncology	1.05838	0.987887	1.13389	0.10665	43731	4556	39175
Head	CPXM1	Oncology	1.01005	0.969749	1.05204	0.630144	43582	4525	39057
Head	CPXM2	Cardiometabolic II	1.01879	0.894982	1.15973	0.778232	37741	3969	33772
Head	CR1	Inflammation II	1.00927	0.921273	1.10566	0.842914	37614	3940	33674
Head	CR2	Cardiometabolic	1.00441	0.945563	1.06693	0.886316	43605	4521	39084
Head	CRACR2A	Oncology	1.06056	1.02633	1.09594	0.000444447	42419	4435	37984
Head	CRADD	Neurology	1.04051	1.00241	1.08005	0.036913	43018	4490	38528
Head	CREB3	Oncology II	0.992373	0.934562	1.05376	0.802571	36367	3823	32544
Head	CREBZF	Oncology II	0.938648	0.826249	1.06634	0.330564	36367	3823	32544
Head	CREG1	Oncology	1.14902	1.0672	1.23711	0.000228094	42897	4467	38430
Head	CRELD1	Inflammation II	1.17645	1.07725	1.28479	0.000299694	36894	3864	33030
Head	CRELD2	Inflammation	1.07166	1.0155	1.13093	0.011737	43551	4530	39021
Head	CRH	Oncology	0.983112	0.951363	1.01592	0.309183	42347	4427	37920
Head	CRHBP	Inflammation	1.1057	1.0007	1.22172	0.0484162	43413	4512	38901
Head	CRHR1	Cardiometabolic	0.990105	0.945718	1.03658	0.670879	42648	4433	38215
Head	CRIM1	Inflammation	1.3187	1.15065	1.51131	6.96322e-05	43624	4542	39082
Head	CRIP2	Neurology	1.13637	1.05438	1.22474	0.00082011	43092	4499	38593
Head	CRISP2	Oncology	1.03134	0.983319	1.08171	0.2046	43803	4566	39237
Head	CRISP3	Inflammation II	1.07263	0.950383	1.2106	0.256095	37413	3911	33502
Head	CRKL	Inflammation	1.03067	1.00361	1.05847	0.0260603	43481	4523	38958
Head	CRLF1	Inflammation	0.809356	0.727314	0.900652	0.000104957	43624	4542	39082
Head	CRNN	Oncology	1.00164	0.95907	1.04609	0.941126	42167	4399	37768
Head	CRTAC1	Cardiometabolic	0.818814	0.747073	0.897446	1.92983e-05	43964	4568	39396
Head	CRTAM	Neurology	1.00465	0.94956	1.06295	0.871809	43092	4499	38593
Head	CRTAP	Neurology II	1.05034	0.984624	1.12045	0.13624	36711	3870	32841
Head	CRX	Cardiometabolic	0.9976	0.971254	1.02466	0.860295	42648	4433	38215
Head	CRYBB1	Cardiometabolic II	1.05545	1.00453	1.10894	0.0324248	37741	3969	33772
Head	CRYBB2	Neurology II	1.00996	0.961013	1.0614	0.695765	37661	3973	33688
Head	CRYGD	Neurology II	1.01462	0.981124	1.04927	0.396682	37661	3973	33688
Head	CRYM	Neurology II	1.00687	0.963661	1.05203	0.759513	36532	3824	32708
Head	CRYZL1	Cardiometabolic II	1.03508	0.998211	1.07331	0.0624283	36751	3863	32888
Head	CSDE1	Cardiometabolic II	1.0346	1.00708	1.06288	0.0134092	36531	3819	32712
Head	CSF1	Inflammation	1.24877	1.1253	1.38579	2.88585e-05	43624	4542	39082
Head	CSF1R	Inflammation II	1.05602	0.973022	1.1461	0.191838	37762	3955	33807
Head	CSF2	Cardiometabolic II	0.937889	0.854603	1.02929	0.176538	36531	3819	32712
Head	CSF2RA	Neurology	1.00059	0.955551	1.04774	0.980092	43092	4499	38593
Head	CSF2RB	Inflammation II	1.01918	0.944753	1.09947	0.623415	36627	3850	32777
Head	CSF3	Inflammation	0.965795	0.910133	1.02486	0.250495	42641	4434	38207
Head	CSF3R	Inflammation II	1.06739	0.960784	1.18583	0.224437	36627	3850	32777
Head	CSH1	Inflammation II	0.982297	0.893409	1.08003	0.712045	37762	3955	33807
Head	CSNK1D	Inflammation II	1.01011	0.959093	1.06384	0.703678	36627	3850	32777
Head	CSNK2A1	Neurology II	1.01065	0.940658	1.08586	0.772275	37666	3968	33698
Head	CSPG4	Cardiometabolic II	0.880604	0.799476	0.969964	0.00992509	37756	3967	33789
Head	CSPG5	Neurology II	1.02172	0.955399	1.09265	0.530285	36532	3824	32708
Head	CSRP3	Cardiometabolic II	0.983181	0.949467	1.01809	0.340673	36531	3819	32712
Head	CST1	Inflammation II	0.974384	0.939657	1.01039	0.161066	32735	3385	29350
Head	CST3	Cardiometabolic	1.16559	1.05415	1.2888	0.00280169	43537	4517	39020
Head	CST5	Neurology	0.958719	0.910406	1.0096	0.110052	42597	4442	38155
Head	CST6	Cardiometabolic	1.06312	1.00101	1.12909	0.0462751	42272	4382	37890
Head	CST7	Inflammation	0.996527	0.966786	1.02718	0.82193	43493	4527	38966
Head	CSTB	Cardiometabolic	1.10135	1.03093	1.17658	0.00418722	42852	4452	38400
Head	CTAG1A_CTAG1B	Oncology II	1.03323	0.968589	1.10218	0.321339	36990	3886	33104
Head	CTBS	Inflammation II	1.27159	1.12363	1.43904	0.000140782	37214	3897	33317
Head	CTF1	Cardiometabolic	1.04897	1.01427	1.08485	0.00534395	42648	4433	38215
Head	CTHRC1	Cardiometabolic II	0.805396	0.716014	0.905935	0.000310985	37756	3967	33789
Head	CTLA4	Cardiometabolic II	0.931055	0.834714	1.03852	0.19989	37756	3967	33789
Head	CTNNA1	Neurology II	1.01585	0.926147	1.11424	0.738815	36532	3824	32708
Head	CTRB1	Neurology	1.01741	0.966275	1.07125	0.511847	43428	4517	38911
Head	CTRC	Inflammation	0.998122	0.954524	1.04371	0.934264	43407	4507	38900
Head	CTRL	Neurology II	1.07419	1.02347	1.12743	0.00373109	37661	3973	33688
Head	CTSB	Cardiometabolic	0.951578	0.901754	1.00416	0.070469	43492	4515	38977
Head	CTSC	Inflammation	1.01169	0.947883	1.07979	0.726639	43333	4513	38820
Head	CTSD	Cardiometabolic	0.924541	0.85663	0.997837	0.0438383	40609	4216	36393
Head	CTSE	Inflammation II	1.00616	0.944959	1.07132	0.84792	36894	3864	33030
Head	CTSF	Oncology	1.13671	1.06085	1.21798	0.00027645	43582	4525	39057
Head	CTSH	Cardiometabolic	1.04448	1.00447	1.08608	0.0289647	42501	4416	38085
Head	CTSL	Cardiometabolic	1.41158	1.25701	1.58515	5.68407e-09	43423	4514	38909
Head	CTSO	Inflammation	1.3728	1.25419	1.50263	6.30246e-12	43914	4576	39338
Head	CTSS	Neurology	1.14703	0.992933	1.32503	0.0623719	34029	3563	30466
Head	CTSV	Oncology	0.947185	0.886147	1.01243	0.110356	43654	4549	39105
Head	CTSZ	Cardiometabolic	1.32786	1.21451	1.45179	4.70021e-10	43464	4507	38957
Head	CUZD1	Neurology II	0.934708	0.852768	1.02452	0.149176	36711	3870	32841
Head	CWC15	Oncology II	1.0653	1.01307	1.12023	0.0136521	37348	3927	33421
Head	CX3CL1	Neurology	1.05643	0.971214	1.14912	0.200799	43092	4499	38593
Head	CXADR	Inflammation	1.15644	1.09669	1.21945	7.88023e-08	43399	4533	38866
Head	CXCL1	Inflammation	1.01839	0.989085	1.04856	0.221215	43355	4515	38840
Head	CXCL10	Inflammation	1.0349	0.992772	1.07882	0.105682	43624	4542	39082
Head	CXCL11	Neurology	1.01092	0.976027	1.04705	0.544585	43807	4556	39251
Head	CXCL12	Inflammation	1.00967	0.940694	1.08371	0.789739	42641	4434	38207
Head	CXCL13	Neurology	1.03148	0.986716	1.07827	0.170945	43807	4556	39251
Head	CXCL14	Inflammation	0.948948	0.904578	0.995494	0.0319635	42641	4434	38207
Head	CXCL16	Cardiometabolic	1.17061	1.03935	1.31845	0.00943169	43895	4561	39334
Head	CXCL17	Inflammation	1.06688	1.00892	1.12818	0.0231207	43914	4576	39338
Head	CXCL3	Inflammation	1.02425	0.994027	1.0554	0.116887	43420	4515	38905
Head	CXCL5	Cardiometabolic	1.00287	0.978525	1.02781	0.8194	43276	4497	38779
Head	CXCL6	Inflammation	1.02738	0.991076	1.06502	0.141111	43914	4576	39338
Head	CXCL8	Oncology	1.01502	0.973872	1.05791	0.480148	43110	4493	38617
Head	CXCL9	Inflammation	0.990934	0.950175	1.03344	0.670835	43624	4542	39082
Head	CYB5A	Oncology II	1.01233	0.967273	1.05948	0.597881	36367	3823	32544
Head	CYB5R2	Oncology II	1.09342	1.03211	1.15837	0.00241843	37143	3899	33244
Head	CYP24A1	Cardiometabolic II	0.986178	0.948665	1.02517	0.481783	36531	3819	32712
Head	CYTH3	Oncology II	1.01721	0.972808	1.06364	0.453612	36367	3823	32544
Head	CYTL1	Cardiometabolic II	1.20743	1.05366	1.38364	0.00668616	37756	3967	33789
Head	DAAM1	Inflammation II	1.03709	0.996307	1.07955	0.0751951	36894	3864	33030
Head	DAB2	Oncology	1.04056	1.01464	1.06714	0.00200922	43803	4566	39237
Head	DAG1	Inflammation	1.06781	1.00716	1.1321	0.0278588	43624	4542	39082
Head	DAND5	Inflammation II	0.994219	0.936991	1.05494	0.847983	36627	3850	32777
Head	DAPK2	Inflammation II	1.015	0.956575	1.077	0.622498	36627	3850	32777
Head	DAPP1	Inflammation	1.03233	1.0081	1.05713	0.00864254	43399	4533	38866
Head	DARS1	Neurology	1.02609	0.986836	1.06692	0.19559	43018	4490	38528
Head	DBH	Inflammation II	0.996647	0.96737	1.02681	0.825271	37686	3949	33737
Head	DBI	Neurology	1.04265	1.00613	1.08051	0.0216969	43233	4499	38734
Head	DBN1	Inflammation II	1.0825	1.0157	1.15369	0.014712	36627	3850	32777
Head	DBNL	Inflammation	1.04524	1.01387	1.07758	0.00442427	43624	4542	39082
Head	DCBLD2	Oncology	1.32115	1.21886	1.43201	1.25407e-11	43582	4525	39057
Head	DCC	Neurology II	1.30327	1.13731	1.49346	0.000138211	36711	3870	32841
Head	DCDC2C	Oncology II	1.01248	0.960767	1.06698	0.642856	36367	3823	32544
Head	DCLRE1C	Oncology II	0.965477	0.867366	1.07469	0.52049	36367	3823	32544
Head	DCN	Cardiometabolic	1.00011	0.880401	1.13611	0.998595	42648	4433	38215
Head	DCTD	Inflammation II	1.03299	0.997149	1.07011	0.071621	36894	3864	33030
Head	DCTN1	Oncology	1.09102	1.0453	1.13874	6.6488e-05	43803	4566	39237
Head	DCTN2	Oncology	1.03375	1.0032	1.06524	0.030112	43253	4511	38742
Head	DCTN6	Neurology	1.05514	1.0146	1.09731	0.00725645	42429	4407	38022
Head	DCTPP1	Cardiometabolic	1.03714	0.948972	1.13349	0.421131	43423	4514	38909
Head	DCUN1D1	Neurology II	1.03317	0.989992	1.07824	0.134066	36532	3824	32708
Head	DCUN1D2	Oncology II	1.02759	0.986972	1.06988	0.18593	36367	3823	32544
Head	DCXR	Oncology	1.03908	0.986246	1.09475	0.149906	43582	4525	39057
Head	DDA1	Cardiometabolic II	1.04091	0.959933	1.12872	0.33185	36531	3819	32712
Head	DDAH1	Oncology	1.10928	1.04269	1.18012	0.00102497	43253	4511	38742
Head	DDC	Cardiometabolic	0.946269	0.893145	1.00255	0.0609987	43355	4508	38847
Head	DDHD2	Neurology II	1.05395	1.00346	1.10699	0.0359174	37666	3968	33698
Head	DDI2	Inflammation II	0.974999	0.93357	1.01827	0.253087	36894	3864	33030
Head	DDR1	Neurology	0.97799	0.86674	1.10352	0.717931	43807	4556	39251
Head	DDT	Cardiometabolic II	1.11104	1.02845	1.20027	0.00754149	37756	3967	33789
Head	DDX1	Oncology II	1.0041	0.942877	1.0693	0.898532	37561	3954	33607
Head	DDX25	Neurology II	0.932156	0.852143	1.01968	0.124945	36711	3870	32841
Head	DDX39A	Inflammation II	0.985316	0.850759	1.14115	0.843464	36627	3850	32777
Head	DDX4	Inflammation II	0.987626	0.928779	1.0502	0.691184	36627	3850	32777
Head	DDX53	Neurology II	1.01993	0.929149	1.11957	0.678258	36711	3870	32841
Head	DDX58	Oncology	1.0221	0.973397	1.07324	0.380214	42419	4435	37984
Head	DECR1	Inflammation	1.05329	1.02282	1.08467	0.000526884	43399	4533	38866
Head	DEFA1_DEFA1B	Cardiometabolic	1.01171	0.958247	1.06817	0.674173	42574	4426	38148
Head	DEFB103A_DEFB103B	Inflammation II	1.01356	0.936359	1.09712	0.739027	36344	3823	32521
Head	DEFB104A_DEFB104B	Neurology II	1.02437	0.966722	1.08545	0.415221	36532	3824	32708
Head	DEFB116	Neurology II	0.984225	0.941697	1.02867	0.480474	36532	3824	32708
Head	DEFB118	Neurology II	0.967107	0.911648	1.02594	0.266971	36532	3824	32708
Head	DEFB4A_DEFB4B	Oncology	0.991791	0.97278	1.01117	0.403894	42834	4464	38370
Head	DENND2B	Cardiometabolic II	0.994965	0.931096	1.06321	0.881446	36531	3819	32712
Head	DENR	Inflammation II	1.0233	0.965778	1.08426	0.435165	36627	3850	32777
Head	DFFA	Inflammation	1.05414	1.01178	1.09828	0.0117399	43914	4576	39338
Head	DGCR6	Neurology II	1.04027	0.967803	1.11816	0.283875	36532	3824	32708
Head	DGKA	Inflammation II	1.08266	1.01866	1.15068	0.0106241	36627	3850	32777
Head	DGKZ	Inflammation	1.01876	0.940073	1.10404	0.650406	42641	4434	38207
Head	DHODH	Cardiometabolic II	1.06115	0.990998	1.13628	0.0889636	36531	3819	32712
Head	DHPS	Oncology II	1.02267	0.946119	1.10541	0.572266	37557	3964	33593
Head	DHRS4L2	Neurology II	1.04054	0.972787	1.11301	0.247341	37661	3973	33688
Head	DIABLO	Cardiometabolic	1.02425	0.998242	1.05093	0.0678607	43291	4499	38792
Head	DIPK1C	Neurology II	0.972847	0.899557	1.05211	0.490897	36711	3870	32841
Head	DIPK2B	Inflammation II	1.02822	0.912576	1.15851	0.647581	36894	3864	33030
Head	DKK1	Neurology	1.03914	0.991835	1.08871	0.106281	43807	4556	39251
Head	DKK3	Cardiometabolic	1.09396	0.994596	1.20326	0.0645358	43964	4568	39396
Head	DKK4	Neurology	0.978896	0.920457	1.04105	0.49703	43023	4491	38532
Head	DKKL1	Oncology	1.00471	0.972564	1.03792	0.776971	43253	4511	38742
Head	DLG4	Neurology II	1.05618	1.00955	1.10496	0.0176668	37661	3973	33688
Head	DLGAP5	Neurology II	1.02072	0.960722	1.08446	0.507014	37666	3968	33698
Head	DLK1	Cardiometabolic	1.04764	0.996198	1.10173	0.0700326	43964	4568	39396
Head	DLL1	Oncology	1.1255	1.02285	1.23846	0.0153963	43582	4525	39057
Head	DLL4	Cardiometabolic II	0.987578	0.949528	1.02715	0.532936	36751	3863	32888
Head	DMD	Cardiometabolic II	1.06638	1.0016	1.13535	0.0444294	36751	3863	32888
Head	DMP1	Cardiometabolic II	0.949182	0.900422	1.00058	0.0525806	36751	3863	32888
Head	DNAJA1	Oncology II	0.976316	0.90819	1.04955	0.51602	36367	3823	32544
Head	DNAJA2	Inflammation	1.05375	1.0184	1.09033	0.00263665	43784	4561	39223
Head	DNAJA4	Neurology II	1.00798	0.962957	1.0551	0.73321	37661	3973	33688
Head	DNAJB1	Oncology	1.05606	1.02251	1.09071	0.000928054	43253	4511	38742
Head	DNAJB14	Oncology II	1.07075	1.01915	1.12495	0.00667119	37561	3954	33607
Head	DNAJB2	Inflammation II	1.07014	1.00698	1.13726	0.0289512	36894	3864	33030
Head	DNAJB6	Inflammation II	1.03355	0.993423	1.0753	0.102389	36549	3830	32719
Head	DNAJB8	Cardiometabolic	1.05069	1.00135	1.10246	0.0439092	42648	4433	38215
Head	DNAJC21	Neurology II	1.06268	0.977801	1.15492	0.152314	37661	3973	33688
Head	DNAJC6	Cardiometabolic II	1.03643	0.996582	1.07786	0.0736449	36751	3863	32888
Head	DNAJC9	Oncology II	1.05688	1.01318	1.10247	0.0102406	37561	3954	33607
Head	DNER	Inflammation	0.763229	0.683123	0.852729	1.7877e-06	43331	4497	38834
Head	DNLZ	Neurology II	0.966523	0.930399	1.00405	0.0797557	36532	3824	32708
Head	DNM1	Oncology II	1.02936	1.00027	1.05929	0.047914	37561	3954	33607
Head	DNM3	Neurology II	1.09626	1.0348	1.16136	0.00179404	37666	3968	33698
Head	DNMBP	Neurology	1.07419	1.02696	1.12359	0.00180926	43092	4499	38593
Head	DNPEP	Neurology II	0.987079	0.933606	1.04362	0.647195	37661	3973	33688
Head	DNPH1	Inflammation	1.04757	0.992548	1.10565	0.0913545	43554	4535	39019
Head	DOC2B	Neurology II	1.02534	0.936122	1.12306	0.590051	36711	3870	32841
Head	DOCK9	Neurology II	0.964658	0.936593	0.993563	0.0169062	36532	3824	32708
Head	DOK1	Neurology II	1.03349	1.00877	1.05882	0.00765165	37661	3973	33688
Head	DOK2	Cardiometabolic	1.02842	1.00489	1.0525	0.0176523	43423	4514	38909
Head	DPEP1	Neurology	0.990427	0.935065	1.04907	0.743069	43018	4490	38528
Head	DPEP2	Oncology	1.01972	0.92421	1.1251	0.69711	43253	4511	38742
Head	DPP10	Inflammation	1.14653	1.0596	1.2406	0.000676185	43399	4533	38866
Head	DPP4	Cardiometabolic	0.925151	0.841137	1.01756	0.109229	42616	4429	38187
Head	DPP6	Oncology	0.960048	0.88371	1.04298	0.334789	43253	4511	38742
Head	DPP7	Cardiometabolic	0.999297	0.953219	1.0476	0.976698	43067	4472	38595
Head	DPT	Cardiometabolic	1.07035	0.963856	1.18861	0.203557	43964	4568	39396
Head	DPY30	Oncology	1.08806	1.03953	1.13885	0.000288629	43663	4549	39114
Head	DRAXIN	Neurology	1.11323	1.04254	1.18871	0.00135221	43092	4499	38593
Head	DRG2	Oncology	1.06962	1.01758	1.12433	0.00817681	43253	4511	38742
Head	DSC2	Neurology	1.19373	1.09832	1.29743	3.09325e-05	42931	4478	38453
Head	DSCAM	Neurology II	1.02072	0.932575	1.11719	0.656293	37666	3968	33698
Head	DSG2	Neurology	1.05546	0.950913	1.17149	0.310491	43428	4517	38911
Head	DSG3	Oncology	0.959277	0.883289	1.0418	0.323451	43657	4552	39105
Head	DSG4	Oncology	1.07981	1.02072	1.14231	0.00748427	43121	4498	38623
Head	DTD1	Inflammation II	1.03344	0.994963	1.07341	0.0892886	36894	3864	33030
Head	DTNB	Oncology II	1.07471	0.998365	1.15689	0.0553064	37482	3956	33526
Head	DTX2	Neurology II	0.964109	0.915263	1.01556	0.168236	36711	3870	32841
Head	DTX3	Oncology	0.950072	0.844018	1.06945	0.396375	43253	4511	38742
Head	DTYMK	Cardiometabolic II	1.06165	1.01313	1.11249	0.0121984	37741	3969	33772
Head	DUOX2	Cardiometabolic	0.9712	0.932878	1.0111	0.154816	42648	4433	38215
Head	DUSP13	Oncology II	1.06757	0.987831	1.15375	0.0987658	37557	3964	33593
Head	DUSP29	Neurology II	0.954477	0.906839	1.00462	0.0744792	36711	3870	32841
Head	DUSP3	Neurology	0.98496	0.952314	1.01873	0.37821	42429	4407	38022
Head	DUT	Oncology II	1.06314	1.03007	1.09727	0.000146396	37561	3954	33607
Head	DXO	Neurology II	1.06238	0.989998	1.14005	0.0928048	37661	3973	33688
Head	DYNC1H1	Oncology II	0.986041	0.920729	1.05599	0.687663	37557	3964	33593
Head	DYNLT1	Neurology II	1.06833	1.02656	1.11181	0.00116293	36711	3870	32841
Head	DYNLT3	Oncology II	1.05176	0.977356	1.13182	0.177619	37557	3964	33593
Head	EBAG9	Neurology	1.04751	1.01647	1.0795	0.00249404	43092	4499	38593
Head	EBI3_IL27	Oncology	1.01331	0.926848	1.10785	0.771334	43736	4558	39178
Head	ECE1	Neurology	0.947802	0.874207	1.02759	0.193603	42429	4407	38022
Head	ECHDC3	Cardiometabolic II	1.04919	1.00528	1.09503	0.0277163	37741	3969	33772
Head	ECHS1	Cardiometabolic II	1.02205	0.987736	1.05756	0.210643	36751	3863	32888
Head	ECI2	Cardiometabolic II	1.0706	1.01596	1.12817	0.010696	36531	3819	32712
Head	ECM1	Inflammation II	0.890946	0.816058	0.972707	0.00994476	36754	3846	32908
Head	ECSCR	Neurology II	1.03468	0.971059	1.10247	0.292367	36532	3824	32708
Head	EDA2R	Oncology	0.916546	0.849016	0.989447	0.0256347	43803	4566	39237
Head	EDAR	Inflammation	1.00192	0.97177	1.033	0.902219	43399	4533	38866
Head	EDDM3B	Oncology II	0.989392	0.925612	1.05757	0.753763	37557	3964	33593
Head	EDEM2	Cardiometabolic II	1.03714	0.947677	1.13505	0.428174	36531	3819	32712
Head	EDF1	Neurology II	0.991295	0.945961	1.0388	0.714318	37666	3968	33698
Head	EDIL3	Cardiometabolic	1.06774	0.9886	1.15321	0.095278	42648	4433	38215
Head	EDN1	Cardiometabolic II	1.093	0.97667	1.22319	0.121417	36751	3863	32888
Head	EDNRB	Inflammation II	0.998564	0.929047	1.07328	0.968869	36627	3850	32777
Head	EEF1D	Cardiometabolic II	1.05123	1.01502	1.08874	0.00521825	37741	3969	33772
Head	EFCAB14	Oncology II	1.31008	1.17024	1.46663	2.73642e-06	37561	3954	33607
Head	EFCAB2	Oncology II	1.11083	1.01323	1.21783	0.0250842	37059	3897	33162
Head	EFEMP1	Cardiometabolic	1.03784	0.946645	1.13782	0.428653	43537	4514	39023
Head	EFHD1	Neurology II	0.968066	0.881539	1.06309	0.496894	37666	3968	33698
Head	EFNA1	Neurology	1.2157	1.09706	1.34717	0.000192921	43359	4511	38848
Head	EFNA4	Neurology	1.16941	1.06193	1.28778	0.00146576	43024	4491	38533
Head	EFNB2	Neurology II	0.98279	0.929571	1.03906	0.541084	36711	3870	32841
Head	EGF	Inflammation	1.01155	0.984275	1.03958	0.410305	43332	4506	38826
Head	EGFL7	Oncology	1.01632	0.946829	1.09091	0.654151	42419	4435	37984
Head	EGFLAM	Oncology II	0.906913	0.814613	1.00967	0.0743821	37561	3954	33607
Head	EGFR	Cardiometabolic	0.637597	0.537781	0.75594	2.20668e-07	43964	4568	39396
Head	EGLN1	Inflammation	1.03837	0.987895	1.09142	0.138617	43399	4533	38866
Head	EHBP1	Cardiometabolic II	1.0644	1.01922	1.11158	0.00479361	37741	3969	33772
Head	EHD3	Cardiometabolic II	1.02934	1.00023	1.0593	0.0482004	36751	3863	32888
Head	EIF1AX	Neurology II	1.03962	0.981929	1.1007	0.182227	37661	3973	33688
Head	EIF2AK2	Oncology II	1.04526	1.01457	1.07689	0.00360417	37410	3939	33471
Head	EIF2AK3	Cardiometabolic II	1.02314	0.973315	1.07552	0.369079	36531	3819	32712
Head	EIF2S2	Cardiometabolic II	1.11379	1.03233	1.20169	0.00541908	36751	3863	32888
Head	EIF4B	Neurology	1.0679	1.01673	1.12166	0.00874153	43092	4499	38593
Head	EIF4E	Inflammation II	1.02109	0.984134	1.05943	0.267149	36627	3850	32777
Head	EIF4EBP1	Cardiometabolic	1.02032	0.977085	1.06546	0.362515	43423	4514	38909
Head	EIF4G1	Inflammation	1.04494	1.0159	1.07482	0.0022401	43914	4576	39338
Head	EIF4G3	Neurology II	1.0404	0.990849	1.09244	0.111655	37666	3968	33698
Head	EIF5	Cardiometabolic II	1.04013	0.966478	1.11939	0.293718	36531	3819	32712
Head	EIF5A	Inflammation	1.0141	0.921852	1.11557	0.773592	42641	4434	38207
Head	ELAC1	Neurology II	1.04802	1.00878	1.08879	0.0160031	37666	3968	33698
Head	ELAVL4	Neurology II	1.01255	0.974446	1.05214	0.524009	36532	3824	32708
Head	ELN	Cardiometabolic II	1.29629	1.18254	1.42098	3.05309e-08	37741	3969	33772
Head	ELOA	Oncology	1.05706	1.00461	1.11225	0.0325994	43253	4511	38742
Head	ELOB	Cardiometabolic II	1.11594	1.02941	1.20975	0.00772416	36531	3819	32712
Head	ENAH	Inflammation	1.01143	0.952577	1.07392	0.71023	42641	4434	38207
Head	ENDOU	Oncology II	1.01261	0.948266	1.08131	0.70839	34809	3670	31139
Head	ENG	Cardiometabolic	0.862128	0.733033	1.01396	0.0730525	43964	4568	39396
Head	ENO1	Neurology	1.04	1.00324	1.07812	0.0326842	43382	4504	38878
Head	ENO2	Neurology	1.02053	0.978087	1.06482	0.348361	43807	4556	39251
Head	ENO3	Cardiometabolic II	0.962798	0.909363	1.01937	0.19314	36751	3863	32888
Head	ENOPH1	Oncology II	1.03577	0.97867	1.09619	0.224474	37557	3964	33593
Head	ENOX2	Cardiometabolic II	1.15178	1.02577	1.29328	0.0168316	36531	3819	32712
Head	ENPEP	Cardiometabolic II	0.999146	0.926785	1.07716	0.982232	36531	3819	32712
Head	ENPP2	Cardiometabolic	0.94129	0.85081	1.04139	0.240633	43964	4568	39396
Head	ENPP5	Inflammation	0.912235	0.856514	0.971581	0.00428239	43624	4542	39082
Head	ENPP6	Cardiometabolic II	0.893275	0.816554	0.977205	0.0137677	36751	3863	32888
Head	ENPP7	Inflammation	0.976844	0.945262	1.00948	0.162335	42082	4397	37685
Head	ENSA	Oncology II	1.01306	0.952677	1.07727	0.678993	37557	3964	33593
Head	ENTPD2	Oncology	1.01475	0.950993	1.08278	0.658273	42419	4435	37984
Head	ENTPD5	Cardiometabolic	1.13808	0.994942	1.3018	0.0592867	42648	4433	38215
Head	ENTPD6	Cardiometabolic	1.06212	0.954996	1.18126	0.266531	42648	4433	38215
Head	ENTR1	Cardiometabolic II	1.02508	0.969564	1.08378	0.383188	36751	3863	32888
Head	EP300	Inflammation II	1.0541	0.948029	1.17205	0.330192	36627	3850	32777
Head	EPB41L5	Neurology II	0.97124	0.9215	1.02366	0.276602	36711	3870	32841
Head	EPCAM	Inflammation	1.01494	0.986125	1.04459	0.312921	43415	4511	38904
Head	EPGN	Oncology II	0.993	0.927978	1.06258	0.838894	37557	3964	33593
Head	EPHA1	Inflammation	1.24391	1.1437	1.35291	3.52318e-07	43554	4535	39019
Head	EPHA10	Neurology	1.00843	0.965129	1.05368	0.707705	42429	4407	38022
Head	EPHA2	Oncology	1.12664	1.02537	1.23791	0.0130917	41874	4376	37498
Head	EPHA4	Inflammation II	1.03463	0.921312	1.16188	0.565161	36894	3864	33030
Head	EPHB4	Cardiometabolic	1.07551	0.95977	1.2052	0.210165	43964	4568	39396
Head	EPHB6	Neurology	1.25035	1.14192	1.36907	1.38272e-06	43018	4490	38528
Head	EPHX2	Cardiometabolic	0.994438	0.949677	1.04131	0.812376	42648	4433	38215
Head	EPN1	Oncology II	0.978867	0.907414	1.05595	0.580718	37059	3897	33162
Head	EPO	Inflammation	1.04446	1.00805	1.08218	0.0162629	43399	4533	38866
Head	EPPK1	Cardiometabolic II	1.05453	1.00922	1.10188	0.0178189	36751	3863	32888
Head	EPS8L2	Oncology	1.08467	0.989755	1.18869	0.0819312	43730	4557	39173
Head	ERBB2	Oncology	0.955126	0.85494	1.06705	0.416748	43582	4525	39057
Head	ERBB3	Inflammation	1.14519	0.991486	1.32272	0.0652249	43280	4495	38785
Head	ERBB4	Oncology	1.12922	1.00584	1.26773	0.0395253	43582	4525	39057
Head	ERBIN	Oncology	1.04572	1.01719	1.07504	0.00153415	43253	4511	38742
Head	ERC2	Neurology II	1.03742	0.993707	1.08305	0.0944157	36711	3870	32841
Head	ERCC1	Oncology II	1.03952	0.940305	1.14921	0.448845	36367	3823	32544
Head	EREG	Neurology	1.00597	0.970891	1.04231	0.742423	43018	4490	38528
Head	ERI1	Oncology II	1.04767	0.951962	1.15299	0.340716	37059	3897	33162
Head	ERMAP	Inflammation II	1.04276	0.968525	1.12268	0.266475	36627	3850	32777
Head	ERN1	Oncology II	1.1469	1.05612	1.24549	0.00112319	37557	3964	33593
Head	ERP29	Inflammation II	1.02341	0.995083	1.05255	0.106135	36894	3864	33030
Head	ERP44	Oncology	1.17287	1.05202	1.30762	0.00405399	43178	4504	38674
Head	ERVV-1	Cardiometabolic II	1.03933	0.970099	1.11351	0.27269	36531	3819	32712
Head	ESAM	Cardiometabolic	1.11169	1.01812	1.21386	0.018259	43964	4568	39396
Head	ESM1	Inflammation	1.03179	0.951779	1.11853	0.447286	43413	4512	38901
Head	ESPL1	Oncology II	1.00822	0.950462	1.06949	0.785619	36367	3823	32544
Head	ESR1	Inflammation II	1.04816	0.992149	1.10732	0.0932132	36627	3850	32777
Head	ESYT2	Neurology II	1.06033	1.01956	1.10272	0.0034052	37661	3973	33688
Head	EVI2B	Oncology II	0.940804	0.863106	1.0255	0.165282	36367	3823	32544
Head	EVI5	Inflammation II	1.05986	1.02145	1.09971	0.00202026	36627	3850	32777
Head	EVPL	Oncology II	1.03157	0.93584	1.13709	0.531652	37059	3897	33162
Head	EXOSC10	Cardiometabolic II	0.994155	0.941037	1.05027	0.834268	36531	3819	32712
Head	EXTL1	Cardiometabolic II	0.980243	0.914565	1.05064	0.572782	36531	3819	32712
Head	EZR	Neurology	1.00327	0.895348	1.1242	0.955156	43807	4556	39251
Head	F10	Inflammation II	1.09815	0.974652	1.23729	0.124004	37762	3955	33807
Head	F11	Inflammation II	0.937856	0.841135	1.0457	0.247958	37245	3909	33336
Head	F11R	Neurology	1.10384	1.05074	1.15962	8.56736e-05	43428	4517	38911
Head	F12	Inflammation II	1.02641	0.950016	1.10895	0.508868	37796	3968	33828
Head	F13B	Inflammation II	1.0694	0.941934	1.21411	0.300119	37584	3948	33636
Head	F2	Inflammation II	1.17016	0.941482	1.45437	0.156644	37796	3968	33828
Head	F2R	Inflammation	1.04899	0.999314	1.10113	0.0533255	43551	4530	39021
Head	F3	Oncology	1.03689	0.936878	1.14759	0.483874	43534	4535	38999
Head	F7	Cardiometabolic	1.40744	1.28136	1.54592	9.49305e-13	43541	4513	39028
Head	F9	Cardiometabolic	1.04936	0.89916	1.22465	0.540994	43530	4515	39015
Head	FABP1	Inflammation	1.02227	0.992665	1.05275	0.141843	43413	4512	38901
Head	FABP2	Cardiometabolic	0.993309	0.95871	1.02916	0.710501	43423	4514	38909
Head	FABP3	Cardiometabolic II	0.935843	0.875744	1.00007	0.0502278	37741	3969	33772
Head	FABP4	Cardiometabolic	1.11166	1.05107	1.17574	0.000214064	43964	4568	39396
Head	FABP5	Neurology	1.07763	1.03506	1.12195	0.000277526	43658	4543	39115
Head	FABP6	Cardiometabolic	1.02765	0.976107	1.08191	0.29887	42581	4427	38154
Head	FABP9	Inflammation	1.02706	0.976848	1.07984	0.296495	43399	4533	38866
Head	FADD	Cardiometabolic	1.03483	0.997465	1.0736	0.0680401	43423	4514	38909
Head	FAM13A	Oncology II	1.04305	0.994253	1.09423	0.0846727	37561	3954	33607
Head	FAM171A2	Neurology II	1.0015	0.981428	1.02199	0.884396	37666	3968	33698
Head	FAM171B	Oncology II	1.04215	0.925806	1.17311	0.494256	37557	3964	33593
Head	FAM172A	Cardiometabolic II	1.06172	1.00642	1.12006	0.0282026	36751	3863	32888
Head	FAM20A	Cardiometabolic II	1.14721	1.02402	1.28523	0.0178109	37741	3969	33772
Head	FAM3B	Oncology	1.02967	0.952391	1.11323	0.462585	43253	4511	38742
Head	FAM3C	Cardiometabolic	1.03793	0.943542	1.14177	0.444065	43355	4508	38847
Head	FAM3D	Oncology II	1.03988	1.00053	1.08078	0.0469418	37561	3954	33607
Head	FAP	Cardiometabolic	0.686577	0.6203	0.759936	3.86261e-13	43964	4568	39396
Head	FARSA	Neurology II	1.0295	0.981953	1.07934	0.228175	36711	3870	32841
Head	FAS	Cardiometabolic	1.0559	0.970763	1.14851	0.204729	43831	4553	39278
Head	FASLG	Inflammation	0.953226	0.884548	1.02724	0.209251	43914	4576	39338
Head	FBLN2	Cardiometabolic II	1.13273	1.022	1.25546	0.0175674	37756	3967	33789
Head	FBN2	Neurology II	0.997924	0.944931	1.05389	0.940484	36711	3870	32841
Head	FBP1	Cardiometabolic	1.0233	0.985136	1.06295	0.23491	43423	4514	38909
Head	FCAMR	Cardiometabolic II	1.12949	1.08021	1.18102	8.79141e-08	37741	3969	33772
Head	FCAR	Inflammation	0.978689	0.922099	1.03875	0.478413	43399	4533	38866
Head	FCER1A	Neurology II	1.35347	1.18161	1.55033	1.25027e-05	37666	3968	33698
Head	FCER2	Neurology	1.14041	1.07792	1.20651	4.8767e-06	43428	4517	38911
Head	FCGR2A	Cardiometabolic	1.02607	0.978526	1.07591	0.287729	43253	4482	38771
Head	FCGR2B	Oncology	0.991665	0.944268	1.04144	0.737637	42419	4435	37984
Head	FCGR3B	Cardiometabolic	1.0433	0.985837	1.1041	0.142522	43475	4509	38966
Head	FCN1	Inflammation II	1.00073	0.945038	1.0597	0.980105	37686	3949	33737
Head	FCN2	Cardiometabolic	1.1223	1.04663	1.20344	0.00119592	43242	4489	38753
Head	FCRL1	Cardiometabolic	1.14152	1.0723	1.21521	3.36357e-05	43423	4514	38909
Head	FCRL2	Inflammation	0.988845	0.93318	1.04783	0.704322	43710	4554	39156
Head	FCRL3	Inflammation	0.971735	0.921447	1.02477	0.290262	42641	4434	38207
Head	FCRL5	Neurology	0.922448	0.877668	0.969514	0.00147563	43428	4517	38911
Head	FCRL6	Inflammation	0.988692	0.94845	1.03064	0.591691	43399	4533	38866
Head	FCRLB	Oncology	0.997764	0.951362	1.04643	0.926584	42419	4435	37984
Head	FDX1	Cardiometabolic II	1.0188	0.96692	1.07346	0.484904	36531	3819	32712
Head	FDX2	Cardiometabolic II	0.97923	0.923419	1.03841	0.483285	36531	3819	32712
Head	FEN1	Oncology	1.02326	0.97975	1.06871	0.29963	42419	4435	37984
Head	FES	Oncology	1.03266	0.973317	1.09562	0.287172	42419	4435	37984
Head	FETUB	Cardiometabolic	1.45654	1.33424	1.59005	4.30038e-17	43530	4515	39015
Head	FGA	Inflammation II	1.14279	1.02685	1.27181	0.0144627	36905	3865	33040
Head	FGD3	Neurology II	1.04547	1.00397	1.08869	0.031428	37666	3968	33698
Head	FGF12	Inflammation II	0.942295	0.873782	1.01618	0.122765	36627	3850	32777
Head	FGF16	Inflammation II	1.00754	0.941072	1.0787	0.829256	36627	3850	32777
Head	FGF19	Inflammation	1.07949	1.04133	1.11904	3.10048e-05	43624	4542	39082
Head	FGF2	Inflammation	0.994055	0.953101	1.03677	0.781168	43399	4533	38866
Head	FGF20	Inflammation II	0.976652	0.904482	1.05458	0.546394	36627	3850	32777
Head	FGF21	Oncology	0.98903	0.966438	1.01215	0.349439	43736	4558	39178
Head	FGF23	Oncology	1.03466	0.987775	1.08377	0.149839	43731	4556	39175
Head	FGF3	Inflammation II	0.997183	0.892656	1.11395	0.960173	36627	3850	32777
Head	FGF5	Inflammation	1.02552	0.94061	1.1181	0.567663	42641	4434	38207
Head	FGF6	Inflammation II	1.00957	0.932855	1.0926	0.81326	36627	3850	32777
Head	FGF7	Oncology II	1.00445	0.963668	1.04696	0.833593	36367	3823	32544
Head	FGF9	Oncology II	1.03683	0.955834	1.12468	0.383499	36301	3813	32488
Head	FGFBP1	Oncology	1.13375	1.04076	1.23505	0.0040403	43582	4525	39057
Head	FGFBP2	Cardiometabolic II	0.897343	0.840953	0.957514	0.00107131	37756	3967	33789
Head	FGFBP3	Neurology II	1.13545	1.04057	1.23898	0.00432546	37661	3973	33688
Head	FGFR2	Oncology	1.51422	1.3343	1.7184	1.28695e-10	43582	4525	39057
Head	FGFR4	Inflammation II	1.05262	0.98937	1.11991	0.104807	36894	3864	33030
Head	FGL1	Inflammation II	1.06948	1.01582	1.12598	0.0105403	37762	3955	33807
Head	FGR	Neurology	1.03054	0.982276	1.08118	0.218969	42429	4407	38022
Head	FH	Neurology II	0.984624	0.946459	1.02433	0.442339	36532	3824	32708
Head	FHIP2A	Cardiometabolic II	1.02376	0.956173	1.09613	0.500346	36531	3819	32712
Head	FHIT	Neurology	1.03686	0.997455	1.07782	0.067086	42429	4407	38022
Head	FIS1	Inflammation	1.01972	0.983556	1.05722	0.289137	43423	4520	38903
Head	FKBP14	Neurology II	1.02479	0.99174	1.05895	0.143145	37666	3968	33698
Head	FKBP1B	Inflammation	1.02219	0.9967	1.04833	0.0884831	43561	4535	39026
Head	FKBP4	Neurology	1.07483	1.00822	1.14584	0.0270583	43092	4499	38593
Head	FKBP5	Neurology	1.04062	1.00975	1.07243	0.00954622	43092	4499	38593
Head	FKBP7	Neurology	1.06092	1.00072	1.12474	0.0472549	42355	4398	37957
Head	FKBPL	Oncology II	1.0747	1.01747	1.13515	0.0098759	37561	3954	33607
Head	FLI1	Oncology	1.04487	1.01801	1.07244	0.000955626	42419	4435	37984
Head	FLRT2	Neurology	1.16034	1.05067	1.28146	0.00332701	43092	4499	38593
Head	FLT1	Oncology	1.09469	0.969779	1.23569	0.143309	43184	4504	38680
Head	FLT3	Oncology	1.05673	0.963156	1.1594	0.243431	42419	4435	37984
Head	FLT3LG	Inflammation	0.983622	0.905538	1.06844	0.695563	43914	4576	39338
Head	FLT4	Oncology	1.17312	1.07929	1.27511	0.000174033	43582	4525	39057
Head	FMNL1	Neurology	1.01451	0.970209	1.06084	0.527107	42429	4407	38022
Head	FMR1	Oncology	1.02609	0.945757	1.11324	0.535795	42419	4435	37984
Head	FN1	Inflammation II	1.10792	0.981255	1.25093	0.0980243	37796	3968	33828
Head	FNDC1	Neurology II	1.1188	1.04279	1.20034	0.00176362	37661	3973	33688
Head	FNTA	Oncology II	1.07994	0.987087	1.18154	0.0936081	37557	3964	33593
Head	FOLH1	Inflammation II	1.02264	0.99267	1.05352	0.140149	36627	3850	32777
Head	FOLR1	Oncology	1.33243	1.20793	1.46977	9.78848e-09	43393	4507	38886
Head	FOLR2	Neurology	1.19603	1.08695	1.31606	0.000243794	43807	4556	39251
Head	FOLR3	Oncology	0.992257	0.977541	1.00719	0.307911	43438	4510	38928
Head	FOS	Oncology II	0.926799	0.844628	1.01696	0.108523	36301	3813	32488
Head	FOSB	Neurology	1.00199	0.931463	1.07786	0.957431	42429	4407	38022
Head	FOXJ3	Inflammation II	1.06861	0.994045	1.14877	0.0721511	36627	3850	32777
Head	FOXO1	Inflammation	1.04238	1.00842	1.07749	0.0140516	43399	4533	38866
Head	FOXO3	Oncology	1.03482	1.00496	1.06556	0.0219348	42419	4435	37984
Head	FRMD4B	Cardiometabolic II	1.04279	0.99461	1.0933	0.0825535	36531	3819	32712
Head	FRMD7	Neurology II	0.96515	0.872969	1.06706	0.488562	36711	3870	32841
Head	FRZB	Neurology	1.16849	1.04951	1.30096	0.00448226	42960	4484	38476
Head	FSHB	Cardiometabolic II	1.03012	0.981372	1.0813	0.230203	36751	3863	32888
Head	FST	Inflammation	1.09931	1.04126	1.16059	0.00062451	43551	4530	39021
Head	FSTL1	Cardiometabolic II	1.35597	1.17492	1.56493	3.12122e-05	36751	3863	32888
Head	FSTL3	Inflammation	1.09596	1.00077	1.2002	0.0480819	43341	4501	38840
Head	FTCD	Neurology II	1.01033	0.97263	1.04949	0.596334	37586	3965	33621
Head	FUCA1	Cardiometabolic	1.00298	0.969289	1.03785	0.864365	43684	4538	39146
Head	FUOM	Inflammation II	1.10314	1.04755	1.16168	0.000198316	36894	3864	33030
Head	FURIN	Oncology	1.26775	1.16721	1.37694	1.82568e-08	43582	4525	39057
Head	FUS	Oncology	1.07555	1.00105	1.15561	0.0467546	42348	4425	37923
Head	FUT1	Oncology II	0.980849	0.930344	1.0341	0.473418	36988	3890	33098
Head	FUT3_FUT5	Neurology	0.903961	0.85033	0.960975	0.00121356	43807	4556	39251
Head	FUT8	Neurology	1.027	0.978507	1.07789	0.280367	43092	4499	38593
Head	FXN	Oncology	1.05168	1.0126	1.09227	0.0091056	43803	4566	39237
Head	FXYD5	Inflammation	1.0578	1.01293	1.10465	0.0110507	42641	4434	38207
Head	FYB1	Neurology	1.04616	1.01436	1.07895	0.00416097	43354	4510	38844
Head	FZD10	Neurology II	0.990267	0.936295	1.04735	0.732318	36711	3870	32841
Head	FZD8	Neurology II	1.04155	0.966069	1.12292	0.288866	36532	3824	32708
Head	GABARAP	Oncology II	1.01681	0.952336	1.08565	0.617898	37557	3964	33593
Head	GABARAPL1	Oncology II	1.02871	0.979805	1.08005	0.254704	37059	3897	33162
Head	GABRA4	Neurology II	0.985033	0.935037	1.0377	0.570423	36532	3824	32708
Head	GAD1	Oncology II	1.01526	0.893789	1.15324	0.815807	36367	3823	32544
Head	GAD2	Inflammation II	1.02293	0.953738	1.09714	0.525805	36627	3850	32777
Head	GADD45B	Oncology II	1.05779	0.99364	1.12609	0.0783899	37059	3897	33162
Head	GADD45GIP1	Cardiometabolic II	1.05333	0.98961	1.12116	0.102688	36751	3863	32888
Head	GAGE2A	Oncology II	1.01533	0.96361	1.06983	0.568447	36367	3823	32544
Head	GAL	Inflammation	0.986756	0.944951	1.03041	0.546091	43624	4542	39082
Head	GALNT10	Oncology	1.02411	0.926643	1.13183	0.640586	43253	4511	38742
Head	GALNT2	Oncology	0.821686	0.737369	0.915645	0.000377493	43803	4566	39237
Head	GALNT3	Inflammation	1.01165	0.945735	1.08215	0.736231	42641	4434	38207
Head	GALNT5	Cardiometabolic II	1.04622	0.929468	1.17765	0.454171	37741	3969	33772
Head	GALNT7	Oncology	1.09348	0.955083	1.25193	0.195539	43253	4511	38742
Head	GAMT	Cardiometabolic II	1.00559	0.918951	1.10041	0.90342	36531	3819	32712
Head	GAPDH	Inflammation II	1.10737	0.997841	1.22892	0.0549439	36102	3776	32326
Head	GART	Neurology II	0.94361	0.832885	1.06905	0.36206	37666	3968	33698
Head	GAS2	Oncology II	1.01253	0.952081	1.07682	0.69174	37059	3897	33162
Head	GAS6	Cardiometabolic	0.874503	0.783575	0.975983	0.0166663	43694	4538	39156
Head	GASK1A	Cardiometabolic II	1.12754	1.04411	1.21764	0.00220923	36531	3819	32712
Head	GAST	Neurology II	1.09016	1.06384	1.11713	4.43884e-12	37661	3973	33688
Head	GATA3	Oncology II	1.07436	0.947615	1.21806	0.26276	36367	3823	32544
Head	GATD3	Cardiometabolic II	0.996893	0.955023	1.0406	0.886975	36751	3863	32888
Head	GBA	Neurology II	1.00469	0.946164	1.06683	0.878596	36711	3870	32841
Head	GBP1	Neurology II	0.967132	0.920165	1.0165	0.188227	37589	3968	33621
Head	GBP2	Inflammation	1.02412	0.976363	1.0742	0.32801	42641	4434	38207
Head	GBP4	Neurology	1.08456	1.02379	1.14895	0.00579692	42429	4407	38022
Head	GBP6	Cardiometabolic II	1.00112	0.92972	1.07799	0.976443	36531	3819	32712
Head	GC	Inflammation II	0.990435	0.874821	1.12133	0.879368	37796	3968	33828
Head	GCC1	Neurology II	1.04219	1.01112	1.07421	0.00745367	37661	3973	33688
Head	GCG	Oncology	1.0124	0.989689	1.03563	0.287054	42419	4435	37984
Head	GCHFR	Inflammation II	1.10172	1.03415	1.17372	0.00270323	36002	3770	32232
Head	GCLM	Cardiometabolic II	1.08416	1.01081	1.16283	0.0237772	36531	3819	32712
Head	GCNT1	Oncology	1.10469	1.0184	1.1983	0.0164287	43253	4511	38742
Head	GDF15	Cardiometabolic	1.09229	1.02665	1.16214	0.00524383	43964	4568	39396
Head	GDF2	Cardiometabolic	0.976264	0.902549	1.056	0.548705	43423	4514	38909
Head	GDNF	Neurology	0.97177	0.901633	1.04736	0.453713	42429	4407	38022
Head	GET3	Cardiometabolic II	0.992605	0.936937	1.05158	0.800981	37741	3969	33772
Head	GFAP	Oncology	0.942403	0.884649	1.00393	0.0659825	42353	4432	37921
Head	GFER	Oncology	1.07745	1.03065	1.12637	0.000993444	42419	4435	37984
Head	GFOD2	Oncology	1.00198	0.979704	1.02477	0.862869	42419	4435	37984
Head	GFRA1	Oncology	1.36821	1.23831	1.51174	7.29344e-10	43736	4558	39178
Head	GFRA2	Oncology	1.2324	1.07776	1.40924	0.00225366	43253	4511	38742
Head	GFRA3	Neurology	1.17238	1.06082	1.29567	0.00182485	42958	4487	38471
Head	GFRAL	Neurology II	1.03206	0.97858	1.08846	0.245079	36535	3843	32692
Head	GGA1	Neurology	1.03664	0.996313	1.0786	0.0754823	42429	4407	38022
Head	GGACT	Cardiometabolic II	1.04387	0.997382	1.09252	0.0647191	37741	3969	33772
Head	GGCT	Cardiometabolic II	1.04751	0.979759	1.11994	0.173649	37668	3960	33708
Head	GGH	Cardiometabolic	1.15814	1.06682	1.25727	0.000458821	42719	4425	38294
Head	GGT1	Neurology	1.06378	1.00559	1.12533	0.0312099	43359	4511	38848
Head	GGT5	Neurology	1.12788	0.998265	1.27432	0.0533446	43092	4499	38593
Head	GH1	Cardiometabolic	0.97283	0.95757	0.988334	0.000638604	43355	4508	38847
Head	GH2	Oncology	0.993345	0.976329	1.01066	0.448817	42419	4435	37984
Head	GHR	Inflammation II	1.02212	0.911625	1.14601	0.707764	36894	3864	33030
Head	GHRHR	Neurology	1.02432	0.973509	1.07778	0.354598	42429	4407	38022
Head	GHRL	Cardiometabolic	0.970346	0.936751	1.00515	0.0940435	43423	4514	38909
Head	GID8	Neurology II	0.976252	0.883858	1.07831	0.635645	37666	3968	33698
Head	GIGYF2	Neurology II	1.0727	1.02872	1.11855	0.00101578	37666	3968	33698
Head	GIMAP7	Inflammation II	0.925275	0.833876	1.02669	0.143311	36894	3864	33030
Head	GIMAP8	Oncology II	1.00612	0.942427	1.07411	0.854994	36367	3823	32544
Head	GIP	Cardiometabolic II	1.0336	0.968717	1.10283	0.317744	36751	3863	32888
Head	GIPC2	Neurology II	1.09145	0.979399	1.21632	0.113342	37661	3973	33688
Head	GIPC3	Oncology II	1.04829	1.01373	1.08402	0.00582666	37561	3954	33607
Head	GIPR	Inflammation II	1.03951	0.970386	1.11356	0.269705	36627	3850	32777
Head	GIT1	Inflammation II	1.05209	1.01636	1.08906	0.00396555	36627	3850	32777
Head	GJA8	Oncology II	1.06637	1.0134	1.1221	0.013429	36367	3823	32544
Head	GKN1	Neurology	0.941031	0.847712	1.04462	0.254002	41627	4328	37299
Head	GLA	Inflammation II	1.11383	1.01946	1.21693	0.0169961	36827	3855	32972
Head	GLB1	Neurology	1.11025	1.03798	1.18755	0.0023231	43092	4499	38593
Head	GLI2	Inflammation II	0.960801	0.869325	1.0619	0.433408	36627	3850	32777
Head	GLIPR1	Oncology II	3.36293	0.515748	21.928	0.20486	147	18	129
Head	GLO1	Cardiometabolic	1.05221	1.00236	1.10454	0.0398733	42648	4433	38215
Head	GLOD4	Inflammation	1.11669	1.03257	1.20767	0.00574556	43350	4508	38842
Head	GLP1R	Neurology II	0.95638	0.87519	1.0451	0.324454	36532	3824	32708
Head	GLRX	Cardiometabolic	1.02781	0.978285	1.07984	0.276307	43150	4484	38666
Head	GLRX5	Inflammation II	1.03137	0.993653	1.07053	0.104152	36894	3864	33030
Head	GLT8D2	Neurology	0.96009	0.902379	1.02149	0.197841	42429	4407	38022
Head	GLYR1	Oncology II	1.0311	0.978786	1.08622	0.248945	37557	3964	33593
Head	GM2A	Cardiometabolic II	1.11273	1.02532	1.20759	0.0104957	36827	3875	32952
Head	GMFG	Cardiometabolic II	1.05237	1.00587	1.10102	0.0268301	37741	3969	33772
Head	GMPR	Inflammation	1.0286	0.973162	1.0872	0.318463	43914	4576	39338
Head	GMPR2	Inflammation II	1.04242	0.992109	1.09528	0.0997475	36894	3864	33030
Head	GNAS	Neurology II	1.01876	0.982458	1.0564	0.315363	37666	3968	33698
Head	GNE	Oncology	1.04726	1.00223	1.09432	0.0394435	42419	4435	37984
Head	GNGT1	Neurology II	1.06445	1.0017	1.13113	0.043935	36711	3870	32841
Head	GNLY	Neurology	1.00599	0.952826	1.06213	0.829211	43428	4517	38911
Head	GNPDA1	Cardiometabolic II	0.976134	0.882503	1.0797	0.63871	36751	3863	32888
Head	GNPDA2	Inflammation II	0.990135	0.904965	1.08332	0.828959	36894	3864	33030
Head	GOLGA3	Neurology II	1.0516	1.00893	1.09607	0.0172841	37666	3968	33698
Head	GOLM2	Neurology	1.16823	1.03224	1.32214	0.0137961	43807	4556	39251
Head	GOPC	Inflammation	1.03047	1.00189	1.05987	0.0364866	43399	4533	38866
Head	GORASP2	Oncology II	1.08367	1.01184	1.1606	0.0216547	37561	3954	33607
Head	GOT1	Cardiometabolic II	0.984967	0.911219	1.06468	0.702843	37756	3967	33789
Head	GP1BA	Cardiometabolic	1.23238	1.13036	1.3436	2.14128e-06	43239	4492	38747
Head	GP1BB	Cardiometabolic II	1.02182	0.972372	1.07379	0.393642	36531	3819	32712
Head	GP2	Cardiometabolic	0.969131	0.936551	1.00284	0.0722966	42094	4386	37708
Head	GP5	Inflammation II	1.03469	0.943946	1.13417	0.466457	36894	3864	33030
Head	GP6	Neurology	1.03131	0.998744	1.06493	0.0596731	43354	4510	38844
Head	GPA33	Oncology	1.01435	0.993405	1.03574	0.180762	43253	4511	38742
Head	GPC1	Oncology	1.04359	0.948971	1.14763	0.378955	43803	4566	39237
Head	GPC5	Neurology	1.0589	1.00701	1.11346	0.0255908	43092	4499	38593
Head	GPD1	Oncology II	1.00641	0.946288	1.07036	0.838811	37557	3964	33593
Head	GPHA2	Oncology II	1.00825	0.94259	1.07849	0.810952	37561	3954	33607
Head	GPI	Inflammation II	1.02301	0.955694	1.09506	0.512457	37762	3955	33807
Head	GPIHBP1	Oncology II	0.965985	0.923477	1.01045	0.131748	37561	3954	33607
Head	GPKOW	Neurology	1.10372	1.00422	1.21309	0.0406275	42429	4407	38022
Head	GPNMB	Cardiometabolic	0.931467	0.841828	1.03065	0.169069	42245	4372	37873
Head	GPR101	Neurology II	0.989411	0.93676	1.04502	0.702785	36532	3824	32708
Head	GPR158	Neurology II	0.986702	0.900975	1.08059	0.772823	37666	3968	33698
Head	GPR15L	Oncology II	0.9377	0.889692	0.988298	0.0164392	37561	3954	33607
Head	GPR37	Cardiometabolic	1.05641	1.01119	1.10365	0.0139565	42648	4433	38215
Head	GPRC5C	Oncology II	1.1458	1.08537	1.20959	8.49384e-07	37557	3964	33593
Head	GRAP2	Cardiometabolic	1.02934	1.00678	1.0524	0.0105438	43423	4514	38909
Head	GRHPR	Cardiometabolic II	1.03481	0.983932	1.08831	0.183448	37741	3969	33772
Head	GRIK2	Neurology II	0.971773	0.898088	1.0515	0.476643	37666	3968	33698
Head	GRIN2B	Neurology II	1.01678	0.960599	1.07625	0.566092	36532	3824	32708
Head	GRK5	Cardiometabolic	1.04937	0.993978	1.10786	0.0815589	42648	4433	38215
Head	GRN	Neurology	1.18862	1.059	1.3341	0.00335526	43229	4500	38729
Head	GRP	Cardiometabolic II	0.994061	0.934585	1.05732	0.849908	36751	3863	32888
Head	GRPEL1	Oncology	1.1082	1.0589	1.15979	9.63988e-06	43253	4511	38742
Head	GRSF1	Oncology II	1.08008	1.03703	1.12491	0.00020536	36170	3801	32369
Head	GSAP	Oncology	0.960192	0.927982	0.993519	0.0196227	42419	4435	37984
Head	GSN	Inflammation II	0.995212	0.836287	1.18434	0.956876	37622	3938	33684
Head	GSR	Inflammation II	1.05764	0.914101	1.22371	0.45143	37539	3933	33606
Head	GSTA1	Cardiometabolic	1.09292	1.05756	1.12946	1.18831e-07	43350	4504	38846
Head	GSTA3	Oncology	1.07433	1.03553	1.11458	0.000133037	42419	4435	37984
Head	GSTM4	Cardiometabolic II	0.958375	0.913593	1.00535	0.0816241	36531	3819	32712
Head	GSTP1	Neurology	1.01389	0.972482	1.05705	0.516809	42160	4381	37779
Head	GSTT2B	Neurology II	1.00284	0.989367	1.01651	0.680693	37661	3973	33688
Head	GTF2IRD1	Oncology II	0.996094	0.951693	1.04257	0.866409	37059	3897	33162
Head	GTPBP2	Neurology II	1.05652	1.01375	1.10109	0.00911185	36711	3870	32841
Head	GUCA2A	Neurology	1.04411	0.959085	1.13666	0.319257	43215	4498	38717
Head	GUCY2C	Oncology II	0.980718	0.942912	1.02004	0.331693	37059	3897	33162
Head	GUK1	Cardiometabolic II	0.986426	0.908125	1.07148	0.746015	36531	3819	32712
Head	GUSB	Cardiometabolic	1.15201	1.09976	1.20674	2.28967e-09	43627	4532	39095
Head	GYS1	Cardiometabolic	1.04252	1.01065	1.0754	0.00857102	42648	4433	38215
Head	GZMA	Inflammation	1.06292	0.980163	1.15267	0.140068	43914	4576	39338
Head	GZMB	Inflammation	0.925489	0.884896	0.967944	0.000715039	43399	4533	38866
Head	GZMH	Cardiometabolic	0.967949	0.931378	1.00596	0.0973592	42648	4433	38215
Head	H2AP	Oncology II	1.03605	0.971735	1.10462	0.278755	36367	3823	32544
Head	HADH	Cardiometabolic II	0.958393	0.909731	1.00966	0.109933	36531	3819	32712
Head	HAGH	Oncology	0.991625	0.95364	1.03112	0.673016	43669	4551	39118
Head	HAO1	Oncology	1.02998	1.00832	1.05211	0.00644972	43803	4566	39237
Head	HARS1	Neurology	1.04731	1.00971	1.08631	0.0132025	43428	4517	38911
Head	HAVCR1	Oncology	1.05172	1.00556	1.09999	0.0276388	43736	4559	39177
Head	HAVCR2	Neurology	1.16523	1.07348	1.26482	0.000257524	43428	4517	38911
Head	HBEGF	Oncology	1.04168	1.00263	1.08225	0.0362115	43669	4551	39118
Head	HBQ1	Oncology	1.01388	0.968344	1.06157	0.556496	43803	4566	39237
Head	HBZ	Cardiometabolic II	1.0038	0.973546	1.035	0.807947	37741	3969	33772
Head	HCG22	Cardiometabolic II	0.984354	0.924626	1.04794	0.621449	36531	3819	32712
Head	HCLS1	Inflammation	1.06822	1.01568	1.12348	0.0103224	43914	4576	39338
Head	HDAC8	Inflammation II	0.990003	0.938249	1.04461	0.713796	36627	3850	32777
Head	HDAC9	Neurology II	1.01241	0.961093	1.06647	0.642073	36532	3824	32708
Head	HDDC2	Oncology II	1.03314	0.959993	1.11187	0.384171	37561	3954	33607
Head	HDGF	Oncology	1.01984	0.990121	1.05046	0.192871	43739	4561	39178
Head	HDGFL2	Neurology II	1.07167	1.01928	1.12675	0.00679553	37661	3973	33688
Head	HEBP1	Cardiometabolic	0.980821	0.93073	1.03361	0.469022	42648	4433	38215
Head	HEG1	Inflammation II	1.00311	0.888616	1.13236	0.959905	36894	3864	33030
Head	HEPACAM2	Neurology II	0.936346	0.866469	1.01186	0.0964971	37661	3973	33688
Head	HEPH	Cardiometabolic II	0.795053	0.705842	0.895538	0.000158755	37741	3969	33772
Head	HEXIM1	Inflammation	1.06698	1.03068	1.10456	0.00024177	43399	4533	38866
Head	HGF	Inflammation	1.11129	1.02595	1.20373	0.00964255	43914	4576	39338
Head	HGFAC	Inflammation II	1.12661	1.0025	1.26607	0.0452842	37402	3911	33491
Head	HGS	Oncology	1.05527	1.01738	1.09457	0.00393578	42419	4435	37984
Head	HHEX	Neurology II	1.13061	1.08374	1.17952	1.33053e-08	37661	3973	33688
Head	HIF1A	Inflammation II	1.01892	0.969828	1.0705	0.456856	36627	3850	32777
Head	HIP1	Cardiometabolic II	0.997194	0.903817	1.10022	0.955334	36531	3819	32712
Head	HIP1R	Neurology II	1.07171	0.997536	1.15139	0.0584124	37583	3964	33619
Head	HJV	Neurology II	1.13261	1.05542	1.21544	0.000544455	37666	3968	33698
Head	HK2	Cardiometabolic	0.927199	0.836373	1.02789	0.150704	42648	4433	38215
Head	HLA-A	Neurology II	0.996244	0.902413	1.09983	0.940567	37666	3968	33698
Head	HLA-DRA	Inflammation	1.04347	0.965105	1.1282	0.285376	43262	4525	38737
Head	HLA-E	Inflammation	1.05769	0.958248	1.16746	0.265529	43399	4533	38866
Head	HMBS	Oncology	0.995071	0.933365	1.06086	0.87974	43803	4566	39237
Head	HMCN2	Inflammation II	0.996235	0.940574	1.05519	0.897673	36830	3852	32978
Head	HMGCL	Cardiometabolic II	1.00663	0.941615	1.07614	0.846158	36751	3863	32888
Head	HMGCS1	Cardiometabolic II	1.00903	0.935674	1.08813	0.815491	36531	3819	32712
Head	HMMR	Oncology II	1.0445	0.976183	1.11761	0.207103	36293	3815	32478
Head	HMOX1	Cardiometabolic	0.888184	0.836062	0.943557	0.000121586	42945	4462	38483
Head	HMOX2	Neurology	1.05006	0.988028	1.11598	0.115878	42429	4407	38022
Head	HNF1A	Neurology II	1.00954	0.964571	1.0566	0.682985	36711	3870	32841
Head	HNMT	Neurology	1.04506	0.98331	1.11069	0.156083	42892	4478	38414
Head	HNRNPK	Cardiometabolic	1.03536	0.998036	1.07409	0.0635898	42508	4418	38090
Head	HNRNPUL1	Neurology II	1.065	0.998363	1.13608	0.0560961	37666	3968	33698
Head	HPCAL1	Inflammation	1.05322	1.01375	1.09423	0.00779557	43914	4576	39338
Head	HPGDS	Oncology	0.832249	0.770428	0.899032	3.12005e-06	42419	4435	37984
Head	HPSE	Cardiometabolic II	1.00668	0.971994	1.04261	0.709721	37243	3917	33326
Head	HRAS	Oncology II	1.00222	0.969657	1.03588	0.895324	36980	3891	33089
Head	HRC	Cardiometabolic II	1.00347	0.914154	1.10152	0.941923	36751	3863	32888
Head	HRG	Inflammation II	1.20811	1.09059	1.3383	0.000293552	37584	3948	33636
Head	HS1BP3	Cardiometabolic II	1.03794	1.00022	1.07709	0.0486309	36751	3863	32888
Head	HS3ST3B1	Oncology	1.116	1.03702	1.20098	0.00337997	43253	4511	38742
Head	HS6ST1	Oncology	1.06316	0.981014	1.15219	0.135487	43803	4566	39237
Head	HS6ST2	Inflammation II	1.19869	1.08443	1.325	0.000391394	36627	3850	32777
Head	HSBP1	Cardiometabolic II	1.0059	0.971604	1.04142	0.739444	36751	3863	32888
Head	HSD11B1	Inflammation	1.03761	0.966374	1.11409	0.308979	43399	4533	38866
Head	HSD17B14	Neurology II	1.00506	0.954311	1.05852	0.848452	37661	3973	33688
Head	HSD17B3	Cardiometabolic II	1.06826	0.998863	1.14247	0.0540052	36531	3819	32712
Head	HSDL2	Cardiometabolic II	1.03962	0.96997	1.11426	0.272133	36751	3863	32888
Head	HSP90B1	Neurology	1.00093	0.959176	1.04451	0.965778	42224	4377	37847
Head	HSPA1A	Inflammation	1.03923	0.999583	1.08044	0.0525009	43554	4535	39019
Head	HSPA2	Oncology II	1.03468	0.942317	1.13609	0.474881	37557	3964	33593
Head	HSPB1	Cardiometabolic	1.04145	0.99843	1.08631	0.0591587	42736	4438	38298
Head	HSPB6	Oncology	0.93007	0.862887	1.00248	0.058071	43803	4566	39237
Head	HSPG2	Cardiometabolic	0.970999	0.866936	1.08755	0.610855	43110	4470	38640
Head	HTR1A	Neurology II	1.03503	0.992836	1.07902	0.104926	36532	3824	32708
Head	HTR1B	Neurology II	1.00284	0.928564	1.08305	0.942455	36532	3824	32708
Head	HTRA2	Oncology	1.05765	1.01053	1.10697	0.0159346	43582	4525	39057
Head	HYAL1	Cardiometabolic	1.07339	0.949814	1.21304	0.256419	43193	4482	38711
Head	HYOU1	Cardiometabolic	1.15624	1.01782	1.3135	0.0256515	43964	4568	39396
Head	ICA1	Inflammation	1.0473	1.01016	1.0858	0.0121084	42641	4434	38207
Head	ICAM1	Cardiometabolic	1.02442	0.929581	1.12894	0.626415	43250	4488	38762
Head	ICAM2	Cardiometabolic	1.02738	0.940708	1.12204	0.548038	43964	4568	39396
Head	ICAM3	Cardiometabolic	0.840309	0.752659	0.938166	0.00196357	43964	4568	39396
Head	ICAM4	Inflammation	1.00665	0.954788	1.06133	0.805928	43399	4533	38866
Head	ICAM5	Cardiometabolic	0.985598	0.927242	1.04763	0.641316	43423	4514	38909
Head	ICOSLG	Oncology	1.24822	1.0773	1.44625	0.00316674	43253	4511	38742
Head	ID4	Oncology II	1.02418	0.952756	1.10097	0.517068	37059	3897	33162
Head	IDI2	Neurology	0.961424	0.903744	1.02278	0.212657	42429	4407	38022
Head	IDO1	Cardiometabolic II	0.970187	0.920696	1.02234	0.257225	36751	3863	32888
Head	IDS	Inflammation	0.852079	0.622197	1.1669	0.318349	43914	4576	39338
Head	IDUA	Oncology	1.08306	1.01955	1.15052	0.00965254	43803	4566	39237
Head	IFI30	Oncology II	1.18741	1.094	1.28879	3.97004e-05	36655	3869	32786
Head	IFIT1	Oncology II	1.04724	0.984984	1.11344	0.139901	37059	3897	33162
Head	IFIT3	Oncology II	1.16764	1.07291	1.27074	0.000330446	37059	3897	33162
Head	IFNAR1	Oncology II	1.08993	0.962208	1.2346	0.175682	37561	3954	33607
Head	IFNG	Inflammation	0.995175	0.970803	1.02016	0.702186	42641	4434	38207
Head	IFNGR1	Inflammation	1.21311	1.05864	1.39013	0.00543568	43624	4542	39082
Head	IFNGR2	Neurology	0.905682	0.857235	0.956866	0.000412516	43092	4499	38593
Head	IFNL1	Neurology	1.05947	0.99463	1.12853	0.0729944	42429	4407	38022
Head	IFNL2	Neurology II	0.991409	0.940793	1.04475	0.746915	36532	3824	32708
Head	IFNLR1	Inflammation	1.07914	1.00274	1.16136	0.0420352	43399	4533	38866
Head	IFNW1	Cardiometabolic II	1.04842	0.958007	1.14737	0.304099	36531	3819	32712
Head	IFT20	Neurology II	1.10804	1.02988	1.19213	0.00598036	36711	3870	32841
Head	IGBP1	Neurology II	1.04841	0.994507	1.10523	0.0791817	37666	3968	33698
Head	IGDCC3	Neurology II	0.986273	0.921446	1.05566	0.690284	36532	3824	32708
Head	IGDCC4	Cardiometabolic II	0.849434	0.750584	0.961303	0.0097317	37756	3967	33789
Head	IGF1R	Oncology	1.08637	0.95358	1.23765	0.212974	43253	4511	38742
Head	IGF2BP3	Cardiometabolic II	1.01272	0.943458	1.08707	0.726533	36531	3819	32712
Head	IGF2R	Neurology	1.01049	0.896491	1.13899	0.864282	43428	4517	38911
Head	IGFBP1	Cardiometabolic	1.00566	0.983064	1.02877	0.626525	43895	4566	39329
Head	IGFBP2	Cardiometabolic	1.0613	1.01524	1.10945	0.00859143	43897	4562	39335
Head	IGFBP3	Cardiometabolic	0.902478	0.818735	0.994786	0.0389036	43605	4521	39084
Head	IGFBP4	Neurology	1.04556	0.977122	1.11879	0.197076	42885	4465	38420
Head	IGFBP6	Cardiometabolic	1.11674	1.01312	1.23097	0.0262631	43249	4482	38767
Head	IGFBP7	Cardiometabolic	1.12512	1.02615	1.23363	0.0120887	43964	4568	39396
Head	IGFBPL1	Cardiometabolic	0.952867	0.876049	1.03642	0.260242	43423	4514	38909
Head	IGFL4	Inflammation II	0.989319	0.946567	1.034	0.633749	36627	3850	32777
Head	IGHMBP2	Cardiometabolic II	1.10208	1.04177	1.16587	0.000710603	36531	3819	32712
Head	IGLC2	Inflammation II	0.968947	0.846594	1.10898	0.646934	37728	3959	33769
Head	IGLON5	Oncology II	1.00424	0.968807	1.04096	0.817553	36367	3823	32544
Head	IGSF21	Cardiometabolic II	0.840911	0.770027	0.91832	0.000114999	36751	3863	32888
Head	IGSF3	Oncology	1.04271	0.962975	1.12904	0.302807	43253	4511	38742
Head	IGSF8	Cardiometabolic	1.21765	1.1107	1.33491	2.68822e-05	43423	4514	38909
Head	IGSF9	Cardiometabolic II	0.964866	0.927691	1.00353	0.0743985	37741	3969	33772
Head	IKBKG	Inflammation	1.05013	1.01797	1.08331	0.00205257	43399	4533	38866
Head	IKZF2	Oncology	1.02665	0.996309	1.05791	0.0857348	42419	4435	37984
Head	IL10	Inflammation	1.01238	0.978091	1.04787	0.484042	42641	4434	38207
Head	IL10RA	Inflammation	1.04576	0.998138	1.09564	0.0598883	42641	4434	38207
Head	IL10RB	Inflammation	1.23204	1.1185	1.35711	2.33378e-05	43624	4542	39082
Head	IL11	Inflammation	1.01499	0.970781	1.06122	0.512484	42641	4434	38207
Head	IL12A_IL12B	Oncology	1.02689	0.990469	1.06466	0.149798	43253	4511	38742
Head	IL12B	Inflammation	1.03398	0.982857	1.08777	0.19648	43914	4576	39338
Head	IL12RB1	Inflammation	1.01476	0.94009	1.09536	0.70713	42641	4434	38207
Head	IL12RB2	Inflammation II	0.939366	0.867173	1.01757	0.125251	36627	3850	32777
Head	IL13	Inflammation	0.997558	0.941961	1.05644	0.933401	42641	4434	38207
Head	IL13RA1	Oncology	1.17637	1.03422	1.33805	0.0134303	42916	4467	38449
Head	IL13RA2	Neurology II	0.975477	0.868758	1.09531	0.674473	36532	3824	32708
Head	IL15	Inflammation	1.09037	1.00069	1.18809	0.0481928	43399	4533	38866
Head	IL15RA	Inflammation	1.00768	0.928476	1.09364	0.854648	42641	4434	38207
Head	IL16	Inflammation	0.997169	0.933107	1.06563	0.933298	43914	4576	39338
Head	IL17A	Inflammation	0.941942	0.879745	1.00854	0.0861394	42573	4424	38149
Head	IL17C	Inflammation	0.992122	0.951874	1.03407	0.708175	42641	4434	38207
Head	IL17D	Inflammation	1.07565	0.990807	1.16776	0.0819168	42641	4434	38207
Head	IL17F	Inflammation	1.02065	0.984429	1.0582	0.267551	42641	4434	38207
Head	IL17RA	Neurology	1.0425	0.978457	1.11073	0.198198	43428	4517	38911
Head	IL17RB	Inflammation	1.09937	1.04267	1.15915	0.000453711	42867	4470	38397
Head	IL18	Inflammation	1.01763	0.958256	1.08068	0.568876	43272	4499	38773
Head	IL18BP	Cardiometabolic	1.14755	1.04663	1.25819	0.00338387	43605	4521	39084
Head	IL18R1	Inflammation	1.54647	1.4233	1.6803	7.35724e-25	43914	4576	39338
Head	IL18RAP	Neurology	0.99186	0.975611	1.00838	0.33214	42825	4472	38353
Head	IL19	Cardiometabolic	0.947271	0.908391	0.987815	0.0112976	42334	4411	37923
Head	IL1A	Inflammation	0.953748	0.904295	1.0059	0.0812844	42641	4434	38207
Head	IL1B	Inflammation	1.01232	0.962318	1.06492	0.635703	42445	4410	38035
Head	IL1R1	Neurology	1.16878	1.03203	1.32363	0.0140216	43359	4511	38848
Head	IL1R2	Inflammation	0.776954	0.674528	0.894932	0.000466879	43349	4504	38845
Head	IL1RAP	Neurology	0.840063	0.78701	0.896692	1.63949e-07	43428	4517	38911
Head	IL1RL1	Cardiometabolic	0.916663	0.863424	0.973184	0.00436596	43831	4553	39278
Head	IL1RL2	Inflammation	1.34214	1.24801	1.44336	2.15613e-15	42641	4434	38207
Head	IL1RN	Inflammation	1.08908	1.03568	1.14523	0.000877942	43347	4510	38837
Head	IL2	Inflammation	1.10175	1.00552	1.20719	0.0377038	42641	4434	38207
Head	IL20	Inflammation	0.999392	0.944691	1.05726	0.983105	42641	4434	38207
Head	IL20RA	Inflammation	1.02611	0.963453	1.09284	0.42269	42641	4434	38207
Head	IL20RB	Inflammation II	1.00805	0.93257	1.08963	0.840026	36627	3850	32777
Head	IL21R	Inflammation II	1.03355	0.975382	1.09518	0.264182	36627	3850	32777
Head	IL22	Oncology II	0.920748	0.876166	0.967598	0.00111087	37557	3964	33593
Head	IL22RA1	Inflammation	1.00243	0.938478	1.07074	0.942465	42641	4434	38207
Head	IL24	Inflammation	0.994317	0.936922	1.05523	0.850986	42641	4434	38207
Head	IL25	Oncology II	1.03187	0.936985	1.13637	0.523779	36242	3807	32435
Head	IL2RA	Cardiometabolic	1.02447	0.954818	1.0992	0.500958	43122	4474	38648
Head	IL2RB	Inflammation	1.03261	0.958542	1.11241	0.398087	42641	4434	38207
Head	IL2RG	Oncology II	1.0085	0.926296	1.09801	0.845232	37557	3964	33593
Head	IL3	Oncology II	1.01556	0.961047	1.07317	0.583301	36367	3823	32544
Head	IL31	Inflammation II	0.975533	0.920084	1.03432	0.406725	36627	3850	32777
Head	IL31RA	Inflammation II	0.879093	0.808748	0.955557	0.00245889	36486	3832	32654
Head	IL32	Inflammation	0.892509	0.834952	0.954033	0.000827073	43399	4533	38866
Head	IL33	Inflammation	1.03799	0.964784	1.11675	0.317679	42641	4434	38207
Head	IL34	Neurology	1.01428	0.936074	1.09902	0.72912	42359	4400	37959
Head	IL36A	Inflammation II	1.00582	0.950281	1.0646	0.841281	36627	3850	32777
Head	IL36G	Inflammation II	0.972131	0.925254	1.02138	0.262322	36480	3833	32647
Head	IL3RA	Inflammation	0.946657	0.864528	1.03659	0.236451	42641	4434	38207
Head	IL4	Inflammation	1.01208	0.980361	1.04482	0.459937	42641	4434	38207
Head	IL4R	Inflammation	1.24899	1.15677	1.34856	1.33827e-08	43399	4533	38866
Head	IL5	Inflammation	1.00229	0.98271	1.02227	0.81997	42641	4434	38207
Head	IL5RA	Inflammation	0.9558	0.908078	1.00603	0.0836382	43399	4533	38866
Head	IL6	Oncology	0.995409	0.95709	1.03526	0.818281	43253	4511	38742
Head	IL6R	Cardiometabolic	1.03607	0.953644	1.12562	0.402139	43179	4479	38700
Head	IL6ST	Cardiometabolic	1.07421	0.915686	1.26019	0.379524	43423	4514	38909
Head	IL7	Inflammation	1.00005	0.957497	1.0445	0.998038	43399	4533	38866
Head	IL7R	Neurology	0.94179	0.893945	0.992194	0.0241593	43428	4517	38911
Head	IL9	Oncology II	0.987117	0.930801	1.04684	0.665278	37059	3897	33162
Head	ILKAP	Neurology	1.10013	1.04825	1.15458	0.000108005	42362	4403	37959
Head	IMMT	Oncology II	1.01068	0.940212	1.08642	0.773343	37557	3964	33593
Head	IMPA1	Neurology	1.05462	1.00686	1.10464	0.0244947	43092	4499	38593
Head	IMPACT	Neurology II	1.08241	1.02166	1.14678	0.00720622	37661	3973	33688
Head	IMPG1	Neurology II	1.10802	0.996965	1.23145	0.0569633	36532	3824	32708
Head	ING1	Neurology	1.07626	1.01322	1.14321	0.0170018	42355	4398	37957
Head	INHBB	Inflammation II	1.12302	1.0538	1.19679	0.000350934	36894	3864	33030
Head	INHBC	Neurology	1.20893	1.1293	1.29417	4.8181e-08	43428	4517	38911
Head	INPP1	Oncology	1.02057	0.968952	1.07493	0.442004	43253	4511	38742
Head	INPP5D	Cardiometabolic II	1.06686	1.00702	1.13025	0.0279721	36751	3863	32888
Head	INPP5J	Neurology II	1.00124	0.927788	1.08051	0.974565	37666	3968	33698
Head	INPPL1	Oncology	1.04708	1.0169	1.07815	0.0020473	43253	4511	38742
Head	INSL3	Neurology II	1.01188	0.966087	1.05983	0.617297	37661	3973	33688
Head	INSL4	Oncology II	0.900186	0.841892	0.962517	0.00208105	37557	3964	33593
Head	INSL5	Oncology II	0.95737	0.925212	0.990645	0.012448	37561	3954	33607
Head	INSR	Inflammation II	1.29362	1.06298	1.57431	0.0101814	36627	3850	32777
Head	IPCEF1	Neurology	1.0361	1.0035	1.06976	0.0296667	43024	4491	38533
Head	IQGAP2	Oncology	1.05136	0.998675	1.10682	0.0562057	43253	4511	38742
Head	IRAG2	Cardiometabolic	1.02944	0.997245	1.06267	0.0734884	42648	4433	38215
Head	IRAK1	Inflammation	1.04136	0.999194	1.08531	0.0546362	42641	4434	38207
Head	IRAK4	Inflammation	1.03224	1.00452	1.06073	0.0223493	43399	4533	38866
Head	ISLR2	Neurology	1.01158	0.936926	1.09219	0.768447	41832	4350	37482
Head	ISM1	Inflammation	1.18975	1.10863	1.27682	1.42151e-06	43399	4533	38866
Head	ISM2	Cardiometabolic II	0.926587	0.859136	0.999333	0.0480087	37756	3967	33789
Head	IST1	Oncology II	1.0343	1.0006	1.06914	0.0459824	37283	3917	33366
Head	ITGA11	Inflammation	0.813609	0.749702	0.882963	7.71958e-07	43399	4533	38866
Head	ITGA2	Inflammation II	0.938112	0.850406	1.03486	0.202064	36894	3864	33030
Head	ITGA5	Neurology	1.11305	0.994602	1.24561	0.06208	43428	4517	38911
Head	ITGA6	Inflammation	1.0312	0.978604	1.08663	0.25002	43399	4533	38866
Head	ITGAL	Inflammation II	1.00419	0.930957	1.08318	0.913816	36627	3850	32777
Head	ITGAM	Neurology	0.715206	0.654019	0.782117	2.04547e-13	43428	4517	38911
Head	ITGAV	Oncology	0.616284	0.521339	0.72852	1.42301e-08	43803	4566	39237
Head	ITGAX	Oncology II	1.02476	0.963877	1.08949	0.433838	37059	3897	33162
Head	ITGB1	Cardiometabolic	0.941494	0.826145	1.07295	0.365948	43407	4499	38908
Head	ITGB1BP1	Oncology	1.05451	0.983719	1.1304	0.134386	42419	4435	37984
Head	ITGB1BP2	Cardiometabolic	1.04077	1.0141	1.06814	0.00254799	42648	4433	38215
Head	ITGB2	Cardiometabolic	0.739831	0.669507	0.817543	3.35647e-09	43174	4483	38691
Head	ITGB5	Oncology	0.991382	0.919777	1.06856	0.820976	43582	4525	39057
Head	ITGB6	Inflammation	0.899648	0.81787	0.989603	0.0296331	42641	4434	38207
Head	ITGB7	Oncology	0.942007	0.886223	1.0013	0.0550866	43803	4566	39237
Head	ITGBL1	Cardiometabolic II	1.09041	0.997645	1.1918	0.0563878	37756	3967	33789
Head	ITIH1	Inflammation II	0.895436	0.754745	1.06235	0.20536	37796	3968	33828
Head	ITIH3	Cardiometabolic	1.05391	0.978886	1.13469	0.163433	43605	4521	39084
Head	ITIH4	Inflammation II	1.20932	1.0713	1.36511	0.00211182	37796	3968	33828
Head	ITIH5	Oncology II	0.903719	0.839421	0.972943	0.00717892	37557	3964	33593
Head	ITM2A	Inflammation	0.996341	0.950246	1.04467	0.879453	43399	4533	38866
Head	ITPA	Cardiometabolic II	1.02766	0.978343	1.07946	0.276878	36531	3819	32712
Head	ITPR1	Cardiometabolic II	1.01309	0.966498	1.06194	0.588131	36751	3863	32888
Head	ITPRIP	Neurology II	1.0425	0.972769	1.11724	0.238628	36532	3824	32708
Head	IVD	Neurology	1.03385	0.976249	1.09485	0.25504	42429	4407	38022
Head	IZUMO1	Oncology II	0.987878	0.920976	1.05964	0.733188	36367	3823	32544
Head	JAM2	Neurology	1.11503	1.00096	1.24209	0.047998	43807	4556	39251
Head	JAM3	Inflammation II	1.03469	0.969331	1.10445	0.305701	36894	3864	33030
Head	JCHAIN	Inflammation	1.02337	0.976898	1.07205	0.329952	42641	4434	38207
Head	JMJD1C	Oncology II	1.02675	0.968504	1.0885	0.37565	36367	3823	32544
Head	JPT2	Oncology II	1.04038	1.00212	1.08011	0.0383838	37561	3954	33607
Head	JUN	Inflammation	1.03582	0.981096	1.0936	0.20377	42641	4434	38207
Head	KAZALD1	Oncology	1.03222	0.970374	1.098	0.314441	43253	4511	38742
Head	KAZN	Oncology II	1.05353	1.02082	1.08728	0.00119394	37561	3954	33607
Head	KCNC4	Neurology II	0.962338	0.905686	1.02253	0.214929	36532	3824	32708
Head	KCNH2	Neurology II	0.956078	0.913803	1.00031	0.051575	36711	3870	32841
Head	KCNIP4	Neurology	1.01269	0.958507	1.06993	0.653127	42429	4407	38022
Head	KCTD5	Neurology II	1.05259	0.978242	1.13258	0.17026	36951	3899	33052
Head	KDM3A	Inflammation II	1.00667	0.971436	1.04319	0.7145	36627	3850	32777
Head	KDR	Oncology	1.00279	0.900053	1.11726	0.959648	43582	4525	39057
Head	KEL	Neurology	0.980393	0.904553	1.06259	0.629771	42429	4407	38022
Head	KHDC3L	Oncology II	0.980877	0.932663	1.03158	0.452755	36367	3823	32544
Head	KHK	Cardiometabolic II	1.06891	1.0154	1.12523	0.0109768	36751	3863	32888
Head	KIAA0319	Neurology II	1.12571	1.01658	1.24656	0.0228462	37661	3973	33688
Head	KIAA1549	Oncology II	1.00947	0.963151	1.05802	0.694012	37059	3897	33162
Head	KIAA1549L	Oncology II	0.967678	0.861799	1.08656	0.57839	37059	3897	33162
Head	KIAA2013	Oncology II	1.00768	0.951967	1.06666	0.791957	37557	3964	33593
Head	KIF1C	Cardiometabolic II	1.12417	1.03083	1.22595	0.00812987	36531	3819	32712
Head	KIF20B	Neurology II	1.00325	0.961098	1.04724	0.882316	36532	3824	32708
Head	KIF22	Cardiometabolic II	1.03762	1.00951	1.06652	0.00840234	36531	3819	32712
Head	KIFBP	Oncology	1.05622	1.0204	1.0933	0.00188779	43253	4511	38742
Head	KIR2DL2	Oncology II	0.976745	0.940674	1.0142	0.220345	37557	3964	33593
Head	KIR2DL3	Oncology	0.980128	0.944212	1.01741	0.291968	42419	4435	37984
Head	KIR2DS4	Oncology II	0.982114	0.963655	1.00093	0.0622685	37561	3954	33607
Head	KIR3DL1	Oncology	1.0079	0.984503	1.03185	0.51148	42419	4435	37984
Head	KIR3DL2	Oncology II	1.00473	0.96598	1.04504	0.81395	36367	3823	32544
Head	KIRREL1	Neurology II	0.993322	0.939121	1.05065	0.814936	36532	3824	32708
Head	KIRREL2	Neurology	1.03402	0.962283	1.11111	0.361779	42429	4407	38022
Head	KIT	Cardiometabolic	0.916541	0.833614	1.00772	0.0716849	43530	4515	39015
Head	KITLG	Cardiometabolic	1.03033	0.9559	1.11055	0.434801	43423	4514	38909
Head	KLB	Neurology	1.07965	1.03888	1.12203	9.55576e-05	42429	4407	38022
Head	KLF4	Neurology II	1.05361	0.97078	1.14352	0.211251	36532	3824	32708
Head	KLHL41	Neurology II	0.990972	0.928785	1.05732	0.783874	37666	3968	33698
Head	KLK1	Oncology	0.977579	0.95582	0.999833	0.0483232	43033	4455	38578
Head	KLK10	Oncology	1.13004	1.0552	1.21018	0.000470395	43451	4516	38935
Head	KLK11	Oncology	1.1335	1.03414	1.2424	0.00742449	43171	4488	38683
Head	KLK12	Oncology	0.985818	0.965931	1.00611	0.169523	42419	4435	37984
Head	KLK13	Oncology	1.01978	0.956422	1.08734	0.549497	42493	4424	38069
Head	KLK14	Oncology	1.06649	1.00462	1.13217	0.0347535	43803	4566	39237
Head	KLK15	Oncology II	0.914351	0.858283	0.974082	0.00554824	37482	3957	33525
Head	KLK3	Cardiometabolic II	0.9764	0.93651	1.01799	0.261761	37756	3967	33789
Head	KLK4	Oncology	0.973505	0.930803	1.01817	0.240668	43803	4566	39237
Head	KLK6	Oncology	1.15743	1.0541	1.27088	0.00218093	43508	4514	38994
Head	KLK7	Inflammation II	1.02382	0.938384	1.11704	0.596408	35971	3759	32212
Head	KLK8	Oncology	0.910667	0.839263	0.988145	0.0246867	41993	4376	37617
Head	KLKB1	Inflammation II	1.01188	0.889053	1.15168	0.858	37024	3887	33137
Head	KLRB1	Inflammation	1.10207	1.0232	1.18702	0.0103034	43914	4576	39338
Head	KLRC1	Neurology II	0.947719	0.895037	1.0035	0.065741	36532	3824	32708
Head	KLRD1	Inflammation	0.95109	0.895287	1.01037	0.104042	43914	4576	39338
Head	KLRF1	Inflammation II	1.00599	0.93199	1.08587	0.878231	36627	3850	32777
Head	KLRK1	Neurology II	1.00172	0.933344	1.07512	0.961896	37661	3973	33688
Head	KRT14	Neurology	1.01334	0.916668	1.12021	0.795556	41109	4269	36840
Head	KRT17	Cardiometabolic II	0.959393	0.880107	1.04582	0.346216	36531	3819	32712
Head	KRT18	Oncology	1.09722	1.06029	1.13544	1.08955e-07	43253	4511	38742
Head	KRT19	Inflammation	1.04117	0.998543	1.08562	0.0585403	43332	4524	38808
Head	KRT5	Neurology	0.973999	0.919394	1.03185	0.37079	42429	4407	38022
Head	KRT6C	Cardiometabolic II	0.999332	0.918182	1.08765	0.987662	36531	3819	32712
Head	KRT8	Neurology II	1.00321	0.954767	1.05411	0.899055	36532	3824	32708
Head	KYAT1	Cardiometabolic	1.0083	0.959983	1.05905	0.741464	43354	4507	38847
Head	KYNU	Inflammation	1.06062	0.998685	1.1264	0.0552197	43914	4576	39338
Head	L1CAM	Oncology	0.844209	0.766141	0.930232	0.000624307	43582	4525	39057
Head	L3HYPDH	Cardiometabolic II	1.0218	0.985635	1.05929	0.240803	37741	3969	33772
Head	LACRT	Oncology II	0.948936	0.887301	1.01485	0.126088	37481	3953	33528
Head	LACTB2	Cardiometabolic	1.05373	1.00999	1.09936	0.0155282	43423	4514	38909
Head	LAG3	Oncology	0.928008	0.865083	0.99551	0.0370141	43253	4511	38742
Head	LAIR1	Inflammation	1.0704	0.995004	1.15151	0.0679116	43413	4512	38901
Head	LAIR2	Neurology	0.965422	0.940191	0.991329	0.00919976	43092	4499	38593
Head	LAMA1	Cardiometabolic II	1.01736	0.957881	1.08053	0.575532	36531	3819	32712
Head	LAMA4	Inflammation	1.07001	0.983832	1.16373	0.114222	43624	4542	39082
Head	LAMB1	Cardiometabolic II	1.28904	1.15469	1.43903	6.14874e-06	36751	3863	32888
Head	LAMP1	Cardiometabolic II	0.714207	0.622864	0.818946	1.42999e-06	36690	3868	32822
Head	LAMP2	Neurology	1.285	1.10467	1.49477	0.00115257	42087	4373	37714
Head	LAMP3	Inflammation	1.07985	1.02773	1.13462	0.00233756	43840	4566	39274
Head	LAMTOR5	Oncology II	1.0329	0.95575	1.11628	0.413763	37557	3964	33593
Head	LAP3	Inflammation	1.03822	0.979116	1.10089	0.209758	42641	4434	38207
Head	LARP1	Oncology II	1.02585	0.975687	1.07859	0.318428	37557	3964	33593
Head	LAT	Inflammation	1.03603	0.998607	1.07485	0.0593333	43914	4576	39338
Head	LAT2	Oncology	1.03674	1.01326	1.06076	0.00202352	43253	4511	38742
Head	LATS1	Inflammation II	1.06541	1.02446	1.10799	0.0015302	36627	3850	32777
Head	LAYN	Neurology	1.0952	1.00717	1.19092	0.0334009	43018	4490	38528
Head	LBP	Cardiometabolic	1.03413	0.985709	1.08492	0.170172	43605	4521	39084
Head	LBR	Neurology	1.04368	1.00258	1.08645	0.0369971	43807	4556	39251
Head	LCAT	Inflammation II	1.14665	0.990023	1.32805	0.0678222	37762	3955	33807
Head	LCN15	Neurology II	0.996591	0.945736	1.05018	0.898333	37666	3968	33698
Head	LCN2	Cardiometabolic	1.05182	0.975382	1.13425	0.189354	42158	4383	37775
Head	LCP1	Cardiometabolic II	0.972298	0.908151	1.04098	0.4198	37756	3967	33789
Head	LDLR	Cardiometabolic	1.21858	1.15639	1.28412	1.39835e-13	43550	4519	39031
Head	LDLRAP1	Neurology II	1.03227	0.998322	1.06737	0.0626695	37666	3968	33698
Head	LECT2	Cardiometabolic II	1.032	0.982505	1.084	0.209043	37741	3969	33772
Head	LEFTY2	Oncology	0.997842	0.947111	1.05129	0.935308	43736	4558	39178
Head	LEG1	Inflammation II	0.93017	0.884963	0.977688	0.00440352	35631	3717	31914
Head	LELP1	Neurology II	0.961781	0.918449	1.00716	0.0975595	36532	3824	32708
Head	LEO1	Neurology II	0.984313	0.883464	1.09667	0.77435	37666	3968	33698
Head	LEP	Cardiometabolic	1.13874	1.09073	1.18887	3.38918e-09	43423	4514	38909
Head	LEPR	Cardiometabolic	1.03565	0.946211	1.13355	0.44713	43423	4514	38909
Head	LETM1	Neurology II	1.06616	1.00352	1.13272	0.0381079	37666	3968	33698
Head	LGALS1	Cardiometabolic	1.14807	1.05726	1.24667	0.0010212	43423	4514	38909
Head	LGALS3	Cardiometabolic	1.15392	1.05019	1.26789	0.00289225	43547	4523	39024
Head	LGALS3BP	Inflammation II	1.02521	0.922044	1.13993	0.645392	37796	3968	33828
Head	LGALS4	Inflammation	1.04563	0.99244	1.10166	0.0939147	43413	4512	38901
Head	LGALS7_LGALS7B	Oncology	1.00924	0.942527	1.08067	0.792118	43290	4515	38775
Head	LGALS8	Neurology	1.06978	1.02202	1.11979	0.00379958	43807	4556	39251
Head	LGALS9	Inflammation	1.20609	1.10407	1.31753	3.24386e-05	43420	4515	38905
Head	LGMN	Inflammation	1.03871	0.961432	1.12221	0.335595	43624	4542	39082
Head	LHB	Oncology	1.0283	0.996247	1.06139	0.0841176	42419	4435	37984
Head	LHPP	Inflammation	0.999618	0.953268	1.04822	0.987406	43478	4525	38953
Head	LIF	Neurology	1.04162	0.986427	1.09989	0.14211	42429	4407	38022
Head	LIFR	Inflammation	0.816836	0.727252	0.917455	0.000641094	43399	4533	38866
Head	LILRA2	Neurology	1.07893	0.998398	1.16595	0.0549224	43428	4517	38911
Head	LILRA3	Cardiometabolic II	0.993235	0.970709	1.01628	0.56195	37756	3967	33789
Head	LILRA4	Cardiometabolic II	1.01145	0.948178	1.07894	0.729834	36531	3819	32712
Head	LILRA5	Cardiometabolic	1.03901	0.951428	1.13465	0.394346	43355	4508	38847
Head	LILRA6	Cardiometabolic II	1.03499	0.990478	1.0815	0.125182	37741	3969	33772
Head	LILRB1	Cardiometabolic	1.11458	1.00697	1.23369	0.0362492	43964	4568	39396
Head	LILRB2	Cardiometabolic	1.05401	0.97187	1.1431	0.203816	43764	4547	39217
Head	LILRB4	Inflammation	1.09667	1.02642	1.17174	0.00629855	42641	4434	38207
Head	LILRB5	Cardiometabolic	1.00742	0.968324	1.04809	0.714354	43964	4568	39396
Head	LIPF	Cardiometabolic II	1.04937	0.994189	1.10762	0.0803693	36751	3863	32888
Head	LMNB1	Oncology II	1.04058	0.9871	1.09697	0.139488	37491	3943	33548
Head	LMNB2	Neurology II	1.10353	0.983389	1.23834	0.093903	37661	3973	33688
Head	LMOD1	Neurology II	1.08718	0.994671	1.18829	0.0654415	37666	3968	33698
Head	LMOD2	Neurology II	0.991758	0.940877	1.04539	0.75808	36532	3824	32708
Head	LONP1	Cardiometabolic II	1.04446	1.0053	1.08515	0.0256647	36751	3863	32888
Head	LPA	Inflammation II	1.00878	0.990171	1.02774	0.357464	36904	3857	33047
Head	LPCAT2	Oncology	0.983916	0.918415	1.05409	0.644568	43253	4511	38742
Head	LPL	Cardiometabolic	0.994896	0.937439	1.05587	0.866103	43423	4514	38909
Head	LPO	Neurology	0.933195	0.889365	0.979185	0.00484746	41985	4388	37597
Head	LPP	Cardiometabolic II	1.07879	1.02599	1.13431	0.00305413	36531	3819	32712
Head	LRCH4	Cardiometabolic II	1.04106	0.991889	1.09266	0.103086	36531	3819	32712
Head	LRFN2	Neurology II	0.939467	0.875649	1.00794	0.081898	36711	3870	32841
Head	LRG1	Inflammation II	0.976315	0.861958	1.10584	0.706078	37796	3968	33828
Head	LRIG1	Oncology	1.46477	1.35093	1.5882	2.30247e-20	43669	4551	39118
Head	LRIG3	Inflammation II	1.1573	1.03529	1.29367	0.0101624	36488	3835	32653
Head	LRP1	Oncology	1.0066	0.90493	1.11969	0.903614	43253	4511	38742
Head	LRP11	Cardiometabolic	1.19298	1.10216	1.29129	1.25602e-05	43423	4514	38909
Head	LRP2	Neurology II	1.01947	0.932314	1.11476	0.672411	36711	3870	32841
Head	LRP2BP	Neurology II	1.0184	0.979182	1.05919	0.362794	36711	3870	32841
Head	LRPAP1	Neurology	1.07698	1.02753	1.12882	0.00198562	43807	4556	39251
Head	LRRC25	Oncology	1.1056	1.02947	1.18736	0.00581862	43253	4511	38742
Head	LRRC37A2	Oncology II	1.08838	1.00812	1.17502	0.0302402	37561	3954	33607
Head	LRRC38	Neurology II	1.00801	0.941401	1.07932	0.819157	36711	3870	32841
Head	LRRC59	Cardiometabolic II	1.04503	0.976739	1.11809	0.201466	37741	3969	33772
Head	LRRFIP1	Oncology II	1.08198	1.01277	1.15593	0.0194799	37557	3964	33593
Head	LRRN1	Inflammation	0.978148	0.909801	1.05163	0.549945	42641	4434	38207
Head	LRTM1	Neurology II	0.958173	0.883158	1.03956	0.304303	36711	3870	32841
Head	LRTM2	Neurology II	1.04079	0.921867	1.17506	0.518363	37666	3968	33698
Head	LSM1	Oncology	1.01442	0.963818	1.06767	0.583498	42419	4435	37984
Head	LSM8	Oncology II	1.01168	0.975329	1.04938	0.53401	37059	3897	33162
Head	LSP1	Inflammation	1.05068	0.979786	1.12671	0.165413	43399	4533	38866
Head	LTA	Inflammation	1.12558	1.04962	1.20703	0.000904862	43399	4533	38866
Head	LTA4H	Oncology	0.981489	0.936616	1.02851	0.4339	43803	4566	39237
Head	LTB	Oncology II	1.00608	0.916948	1.10388	0.898087	37557	3964	33593
Head	LTBP2	Cardiometabolic	1.0362	0.948687	1.13179	0.429587	43964	4568	39396
Head	LTBP3	Oncology	1.13349	1.07873	1.19103	7.05854e-07	42419	4435	37984
Head	LTBR	Inflammation	1.14387	1.03377	1.26569	0.0092364	43212	4490	38722
Head	LTO1	Inflammation	1.03163	0.96437	1.10359	0.365294	42641	4434	38207
Head	LUZP2	Oncology II	1.07639	1.00256	1.15567	0.0423133	37557	3964	33593
Head	LXN	Neurology	1.01532	0.973428	1.05901	0.479422	42882	4475	38407
Head	LY6D	Inflammation	0.937712	0.867907	1.01313	0.103218	43203	4491	38712
Head	LY75	Inflammation	1.08807	1.01157	1.17035	0.0232433	43399	4533	38866
Head	LY9	Inflammation	0.921983	0.835138	1.01786	0.107549	42913	4489	38424
Head	LY96	Neurology	0.880943	0.811683	0.956112	0.00241111	43092	4499	38593
Head	LYAR	Oncology	1.02645	0.974076	1.08165	0.328539	42419	4435	37984
Head	LYN	Oncology	1.05925	1.02428	1.09543	0.000778873	43253	4511	38742
Head	LYPD1	Neurology	1.0122	0.968378	1.058	0.591351	42429	4407	38022
Head	LYPD3	Oncology	0.889652	0.819389	0.96594	0.00534317	43234	4494	38740
Head	LYPD8	Oncology	0.957485	0.904689	1.01336	0.133279	42419	4435	37984
Head	LYPLA2	Neurology II	0.986748	0.956309	1.01816	0.404031	36532	3824	32708
Head	LYSMD3	Neurology II	0.992994	0.961357	1.02567	0.670389	36711	3870	32841
Head	LYVE1	Inflammation II	0.838997	0.710669	0.990498	0.038197	37796	3968	33828
Head	LYZL2	Oncology II	1.02714	0.938494	1.12415	0.560937	36367	3823	32544
Head	LZTFL1	Inflammation II	1.04176	0.994568	1.0912	0.083678	36894	3864	33030
Head	M6PR	Cardiometabolic II	1.05468	0.975313	1.14051	0.182279	36751	3863	32888
Head	MAD1L1	Neurology	1.07704	1.01864	1.13878	0.00906591	42945	4483	38462
Head	MAEA	Oncology	1.01861	0.948249	1.09419	0.613644	42419	4435	37984
Head	MAG	Neurology II	1.00952	0.940952	1.08309	0.791678	36711	3870	32841
Head	MAGEA3	Oncology II	1.00184	0.964188	1.04096	0.925025	37059	3897	33162
Head	MAGED1	Oncology	1.07502	1.01387	1.13985	0.015475	42419	4435	37984
Head	MAMDC2	Cardiometabolic II	1.1386	1.03655	1.2507	0.00674289	37741	3969	33772
Head	MAMDC4	Oncology II	0.811157	0.764165	0.861039	6.25073e-12	37557	3964	33593
Head	MAN1A2	Cardiometabolic II	1.04623	0.921555	1.18778	0.485096	36751	3863	32888
Head	MAN2B2	Cardiometabolic II	1.04577	0.990451	1.10419	0.106525	37741	3969	33772
Head	MANEAL	Oncology II	1.02665	0.961331	1.09642	0.432899	36367	3823	32544
Head	MANF	Inflammation	1.02495	1.00104	1.04943	0.0406977	43624	4542	39082
Head	MANSC1	Oncology	1.18933	1.07436	1.31659	0.00082883	43582	4525	39057
Head	MANSC4	Cardiometabolic II	1.04516	0.993256	1.09978	0.0891988	36531	3819	32712
Head	MAP1LC3A	Neurology II	0.97447	0.877108	1.08264	0.630135	36532	3824	32708
Head	MAP1LC3B2	Cardiometabolic II	0.959778	0.910319	1.01193	0.128301	36531	3819	32712
Head	MAP2	Neurology II	1.0975	1.02416	1.1761	0.00837702	37661	3973	33688
Head	MAP2K1	Oncology II	1.06072	1.00838	1.11576	0.0224096	37561	3954	33607
Head	MAP2K6	Inflammation	1.03696	1.00807	1.06667	0.0118053	43399	4533	38866
Head	MAP3K5	Oncology	1.0444	1.01461	1.07507	0.00325899	42419	4435	37984
Head	MAP4K5	Neurology	1.03396	1.00783	1.06077	0.0105615	43018	4490	38528
Head	MAPK13	Oncology II	1.05214	0.977053	1.133	0.178464	36367	3823	32544
Head	MAPK9	Inflammation	1.07227	1.0045	1.14461	0.0361939	43399	4533	38866
Head	MAPKAPK2	Oncology II	1.0772	1.03019	1.12634	0.00108749	37059	3897	33162
Head	MAPRE3	Oncology II	1.01376	0.991137	1.0369	0.235303	36367	3823	32544
Head	MAPT	Neurology	0.97034	0.919149	1.02438	0.276211	42429	4407	38022
Head	MARCO	Cardiometabolic	1.01663	0.913945	1.13085	0.761429	43423	4514	38909
Head	MARS1	Inflammation II	1.04348	1.00348	1.08507	0.0328103	36827	3855	32972
Head	MASP1	Neurology	1.05521	0.936665	1.18875	0.376783	43018	4490	38528
Head	MATN2	Inflammation	1.17383	1.06871	1.28929	0.000813441	43481	4517	38964
Head	MATN3	Neurology	0.970497	0.888113	1.06052	0.508185	43024	4491	38533
Head	MAVS	Oncology	1.04894	1.01689	1.08201	0.00254791	42419	4435	37984
Head	MAX	Neurology	1.02434	0.996553	1.05291	0.0865386	42429	4407	38022
Head	MB	Cardiometabolic	0.945637	0.895503	0.998578	0.0443058	43964	4568	39396
Head	MBL2	Inflammation II	1.00341	0.973491	1.03424	0.825735	37245	3904	33341
Head	MCAM	Cardiometabolic	0.902731	0.830332	0.981442	0.0164313	43605	4521	39084
Head	MCEE	Neurology II	1.03436	0.961144	1.11316	0.367085	37666	3968	33698
Head	MCEMP1	Inflammation II	0.998466	0.962695	1.03557	0.93426	36627	3850	32777
Head	MCFD2	Cardiometabolic	1.09223	1.02467	1.16425	0.00676955	43214	4494	38720
Head	MCTS1	Oncology II	1.06532	0.944	1.20222	0.305011	37561	3954	33607
Head	MDGA1	Neurology	1.03603	0.995211	1.07852	0.0843588	43092	4499	38593
Head	MDH1	Inflammation II	1.10025	1.01663	1.19074	0.0178324	37549	3936	33613
Head	MDK	Oncology	1.00612	0.952513	1.06275	0.827005	43450	4516	38934
Head	MDM1	Neurology II	1.03059	0.926717	1.1461	0.578287	36711	3870	32841
Head	MECR	Cardiometabolic II	1.02997	0.993264	1.06803	0.110722	36751	3863	32888
Head	MED18	Oncology	1.06868	1.02915	1.10972	0.000551079	42419	4435	37984
Head	MED21	Cardiometabolic II	1.09727	1.03171	1.167	0.00314459	36531	3819	32712
Head	MEGF10	Inflammation	0.801577	0.746868	0.860294	8.66769e-10	43413	4512	38901
Head	MEGF11	Cardiometabolic II	1.04341	0.944614	1.15254	0.402427	36531	3819	32712
Head	MEGF9	Cardiometabolic	0.935399	0.818348	1.06919	0.327526	43831	4553	39278
Head	MELTF	Cardiometabolic II	0.877015	0.785271	0.979477	0.0199211	37741	3969	33772
Head	MENT	Inflammation II	0.984316	0.848836	1.14142	0.834267	36894	3864	33030
Head	MEP1A	Oncology II	1.0306	0.984692	1.07866	0.194794	37561	3954	33607
Head	MEP1B	Cardiometabolic	0.962382	0.9398	0.985506	0.00155006	43423	4514	38909
Head	MEPE	Inflammation	0.97005	0.870114	1.08146	0.583568	43413	4512	38901
Head	MERTK	Inflammation	1.41248	1.26873	1.57252	2.85516e-10	43914	4576	39338
Head	MESD	Neurology	1.02819	1.00457	1.05237	0.0190516	43428	4517	38911
Head	MET	Cardiometabolic	0.955033	0.82968	1.09933	0.521589	43543	4525	39018
Head	METAP1	Neurology	1.02943	0.935929	1.13228	0.550472	42429	4407	38022
Head	METAP1D	Inflammation	1.04759	1.01258	1.08382	0.00734952	43399	4533	38866
Head	METAP2	Oncology	1.06016	1.00982	1.11301	0.018589	43736	4558	39178
Head	MFAP3	Cardiometabolic	0.970767	0.915718	1.02913	0.319199	42648	4433	38215
Head	MFAP3L	Neurology II	1.05144	1.00213	1.10317	0.0406564	36711	3870	32841
Head	MFAP4	Inflammation II	0.886444	0.799664	0.982642	0.0218412	36894	3864	33030
Head	MFAP5	Cardiometabolic	0.939736	0.877767	1.00608	0.0741233	43964	4568	39396
Head	MFGE8	Neurology	1.06177	0.996284	1.13157	0.064982	43428	4517	38911
Head	MGLL	Inflammation	1.03772	1.00445	1.07208	0.0259226	43551	4530	39021
Head	MGMT	Inflammation	1.02762	1.00402	1.05177	0.0215551	43399	4533	38866
Head	MIA	Oncology	1.12813	1.04651	1.21612	0.00165248	43582	4525	39057
Head	MICALL2	Neurology II	1.03864	0.990563	1.08904	0.116919	36711	3870	32841
Head	MICB_MICA	Inflammation	0.99076	0.972583	1.00928	0.325782	43399	4533	38866
Head	MIF	Neurology	1.04832	1.00574	1.09271	0.0257234	43359	4512	38847
Head	MILR1	Inflammation	1.01363	0.957499	1.07305	0.641355	42641	4434	38207
Head	MINDY1	Oncology II	1.03634	1.00538	1.06824	0.0210552	37557	3964	33593
Head	MINK1	Neurology II	1.04196	1.00585	1.07937	0.02237	37661	3973	33688
Head	MITD1	Neurology	1.03456	1.00455	1.06547	0.0236806	43092	4499	38593
Head	MKI67	Inflammation II	0.975787	0.896673	1.06188	0.569907	36627	3850	32777
Head	MLLT1	Oncology II	0.993565	0.947183	1.04222	0.791269	36367	3823	32544
Head	MLN	Inflammation	0.991055	0.960317	1.02278	0.576197	43399	4533	38866
Head	MME	Oncology	1.04664	1.01105	1.08347	0.00979522	43253	4511	38742
Head	MMP1	Inflammation	1.00267	0.97162	1.03472	0.867836	41870	4351	37519
Head	MMP10	Inflammation	0.97942	0.934508	1.02649	0.385251	43333	4503	38830
Head	MMP12	Oncology	1.00658	0.954615	1.06137	0.808403	43457	4528	38929
Head	MMP13	Neurology	0.887256	0.812177	0.969276	0.00800694	42429	4407	38022
Head	MMP15	Cardiometabolic II	0.965155	0.90271	1.03192	0.298682	37741	3969	33772
Head	MMP3	Neurology	0.907285	0.854759	0.96304	0.00138513	43428	4517	38911
Head	MMP7	Cardiometabolic	1.11758	1.0527	1.18646	0.000269584	42583	4424	38159
Head	MMP8	Neurology	1.00068	0.963443	1.03936	0.971959	43733	4551	39182
Head	MMP9	Neurology	0.958106	0.91525	1.00297	0.0667967	43353	4511	38842
Head	MMUT	Cardiometabolic II	1.05469	0.987069	1.12695	0.115246	36531	3819	32712
Head	MN1	Neurology II	0.987616	0.93308	1.04534	0.667197	36711	3870	32841
Head	MNAT1	Oncology II	1.08398	1.00957	1.16388	0.0262558	37059	3897	33162
Head	MNDA	Cardiometabolic	1.00382	0.975706	1.03275	0.792394	43350	4504	38846
Head	MOCS2	Inflammation II	1.06971	1.01829	1.12373	0.00734004	36894	3864	33030
Head	MOG	Oncology	1.16552	1.06946	1.27021	0.000482357	43803	4566	39237
Head	MORC3	Neurology II	1.03376	0.922427	1.15852	0.567967	37661	3973	33688
Head	MORF4L1	Oncology II	1.04515	0.966095	1.13068	0.271112	37059	3897	33162
Head	MORF4L2	Oncology II	1.00822	0.923089	1.10121	0.855619	36367	3823	32544
Head	MORN4	Oncology II	1.00582	0.964498	1.0489	0.786443	36367	3823	32544
Head	MPHOSPH8	Cardiometabolic	1.04681	1.00799	1.08713	0.0176548	42648	4433	38215
Head	MPI	Oncology	1.04702	1.01323	1.08194	0.00605147	43253	4511	38742
Head	MPIG6B	Inflammation	1.03194	0.994389	1.0709	0.0964201	43551	4530	39021
Head	MPO	Neurology	1.03475	0.974425	1.09881	0.264996	43428	4517	38911
Head	MPRIP	Oncology II	1.09622	1.02005	1.17809	0.0124108	37486	3957	33529
Head	MRC1	Inflammation II	0.925554	0.824369	1.03916	0.190294	37762	3955	33807
Head	MRI1	Neurology II	1.05591	1.00533	1.10903	0.0298339	36711	3870	32841
Head	MRPL24	Cardiometabolic II	1.06315	0.980128	1.15321	0.139901	36531	3819	32712
Head	MRPL28	Neurology II	0.97622	0.893597	1.06648	0.593747	37666	3968	33698
Head	MRPL46	Neurology	1.17938	1.06669	1.30397	0.00128173	42429	4407	38022
Head	MRPL52	Oncology II	1.01619	0.891841	1.15787	0.809452	36293	3815	32478
Head	MRPL58	Neurology II	1.03411	0.989999	1.08018	0.131552	37666	3968	33698
Head	MRPS16	Inflammation II	1.04715	0.939493	1.16714	0.405202	36627	3850	32777
Head	MSLN	Oncology	1.03901	0.991175	1.08916	0.111524	43187	4505	38682
Head	MSLNL	Neurology II	1.04492	0.957911	1.13983	0.321892	36711	3870	32841
Head	MSMB	Cardiometabolic	1.00605	0.966757	1.04694	0.766655	43321	4519	38802
Head	MSR1	Neurology	1.03683	0.974753	1.10287	0.250856	43807	4556	39251
Head	MSRA	Oncology	1.0527	1.01279	1.09419	0.00920546	43582	4525	39057
Head	MST1	Inflammation II	1.04897	0.993707	1.10731	0.0833827	37186	3885	33301
Head	MSTN	Cardiometabolic	1.03543	0.980532	1.0934	0.210327	42648	4433	38215
Head	MTDH	Inflammation II	1.07737	1.0391	1.11705	5.37713e-05	36627	3850	32777
Head	MTHFD2	Neurology II	0.964253	0.850408	1.09334	0.570119	37661	3973	33688
Head	MTHFSD	Oncology II	1.05147	1.02119	1.08265	0.000760669	37059	3897	33162
Head	MTIF3	Oncology II	1.04157	1.00361	1.08097	0.0315419	37561	3954	33607
Head	MTPN	Cardiometabolic	1.02042	0.935038	1.1136	0.650249	42648	4433	38215
Head	MTR	Cardiometabolic II	1.02202	0.972108	1.07449	0.393883	36531	3819	32712
Head	MTSS1	Oncology II	1.06215	1.0314	1.09381	5.75437e-05	37561	3954	33607
Head	MTSS2	Oncology II	1.06298	1.02872	1.09839	0.000258824	37557	3964	33593
Head	MTUS1	Oncology II	1.00193	0.945041	1.06224	0.948512	37059	3897	33162
Head	MUC13	Neurology	1.01747	0.961391	1.07683	0.549278	42429	4407	38022
Head	MUC16	Oncology	1.01785	1.00258	1.03336	0.0218085	43253	4511	38742
Head	MUC2	Cardiometabolic II	1.02467	0.989081	1.06154	0.176606	37756	3967	33789
Head	MUCL3	Oncology II	1.04785	0.974907	1.12625	0.204202	36367	3823	32544
Head	MVK	Inflammation	1.02002	0.983773	1.0576	0.282933	42641	4434	38207
Head	MXRA8	Inflammation II	0.705472	0.63314	0.786067	2.59152e-10	36894	3864	33030
Head	MYBPC1	Cardiometabolic II	0.929058	0.885125	0.975172	0.00290866	37741	3969	33772
Head	MYBPC2	Cardiometabolic II	1.00558	0.966999	1.0457	0.780445	36751	3863	32888
Head	MYCBP2	Neurology II	1.01679	0.969345	1.06656	0.494603	37666	3968	33698
Head	MYDGF	Cardiometabolic II	1.03573	1.00286	1.06968	0.0328606	37741	3969	33772
Head	MYH4	Cardiometabolic II	0.996382	0.927719	1.07013	0.920746	36531	3819	32712
Head	MYH7B	Oncology II	0.971019	0.899842	1.04783	0.448943	36367	3823	32544
Head	MYH9	Cardiometabolic II	1.06116	1.03108	1.09213	5.21209e-05	37756	3967	33789
Head	MYL1	Cardiometabolic II	1.05401	0.973883	1.14074	0.192236	36531	3819	32712
Head	MYL3	Cardiometabolic II	0.924837	0.882613	0.969081	0.00104813	36751	3863	32888
Head	MYL4	Cardiometabolic II	0.987086	0.927136	1.05091	0.68431	36751	3863	32888
Head	MYL6B	Neurology II	1.02808	0.992829	1.06457	0.119795	36711	3870	32841
Head	MYLPF	Neurology II	0.955716	0.889436	1.02693	0.216757	36711	3870	32841
Head	MYO6	Neurology II	1.00075	0.917271	1.09183	0.986495	37666	3968	33698
Head	MYO9B	Inflammation	1.04825	1.00479	1.0936	0.0291612	42641	4434	38207
Head	MYOC	Neurology	0.890245	0.837552	0.946253	0.000187935	43428	4517	38911
Head	MYOM1	Neurology II	0.981057	0.913683	1.0534	0.598286	36532	3824	32708
Head	MYOM2	Cardiometabolic II	0.910396	0.849146	0.976063	0.00824657	36531	3819	32712
Head	MYOM3	Inflammation II	0.893353	0.861781	0.926083	8.09532e-10	36894	3864	33030
Head	MZB1	Inflammation	0.870297	0.822722	0.920623	1.27549e-06	43554	4529	39025
Head	MZT1	Oncology	1.05479	0.999866	1.11273	0.0505711	42419	4435	37984
Head	NAA10	Cardiometabolic II	1.06527	0.997387	1.13778	0.0598184	36531	3819	32712
Head	NAA80	Neurology II	1.03895	1.01059	1.0681	0.00681293	36711	3870	32841
Head	NAAA	Neurology	1.1664	1.11331	1.22202	9.43815e-11	42878	4470	38408
Head	NACC1	Oncology II	1.07413	1.01436	1.13742	0.0143535	37557	3964	33593
Head	NADK	Cardiometabolic	0.973866	0.925157	1.02514	0.311734	43423	4514	38909
Head	NAGA	Inflammation II	0.978743	0.924506	1.03616	0.460079	36554	3845	32709
Head	NAGK	Cardiometabolic II	1.02859	0.970792	1.08982	0.339425	36683	3850	32833
Head	NAGPA	Inflammation II	1.13962	0.978465	1.32731	0.0929306	36894	3864	33030
Head	NAMPT	Oncology	1.02349	0.971067	1.07874	0.386755	42419	4435	37984
Head	NAP1L4	Oncology II	1.09256	1.00852	1.18362	0.0301872	37486	3946	33540
Head	NAPRT	Neurology II	0.980234	0.888389	1.08157	0.69083	37661	3973	33688
Head	NARS1	Neurology II	1.04246	0.972814	1.1171	0.238501	37666	3968	33698
Head	NBL1	Oncology	1.13108	1.01711	1.25782	0.0230156	43582	4525	39057
Head	NBN	Inflammation	1.02876	0.975659	1.08476	0.294319	42641	4434	38207
Head	NCAM1	Cardiometabolic	0.908728	0.82696	0.99858	0.0466418	43605	4521	39084
Head	NCAM2	Neurology	0.946501	0.852744	1.05056	0.301541	43428	4517	38911
Head	NCAN	Neurology	1.12272	1.04254	1.20908	0.00219959	43807	4556	39251
Head	NCF2	Inflammation	1.00791	0.974485	1.04249	0.646949	43329	4520	38809
Head	NCK2	Inflammation	1.03714	1.00983	1.06518	0.00739463	43624	4542	39082
Head	NCLN	Inflammation	1.01393	0.961916	1.06875	0.606732	42641	4434	38207
Head	NCR1	Inflammation	1.085	1.00387	1.17269	0.0396369	43335	4526	38809
Head	NCR3LG1	Oncology II	1.13281	1.02898	1.24712	0.0110059	37561	3954	33607
Head	NCS1	Oncology	1.18024	1.07103	1.3006	0.000822826	43803	4566	39237
Head	NDRG1	Neurology	1.00183	0.961294	1.04408	0.930783	42429	4407	38022
Head	NDST1	Oncology II	0.964496	0.914847	1.01684	0.180029	37557	3964	33593
Head	NDUFA5	Inflammation II	1.06252	0.96779	1.16653	0.203068	36566	3840	32726
Head	NDUFB7	Oncology II	1.0533	1.0157	1.09229	0.00511086	37561	3954	33607
Head	NDUFS6	Oncology	1.01536	0.979953	1.05205	0.399875	42419	4435	37984
Head	NEB	Cardiometabolic II	1.00517	0.920149	1.09805	0.908935	36531	3819	32712
Head	NECAP2	Cardiometabolic II	1.038	0.988084	1.09044	0.138006	36531	3819	32712
Head	NECTIN1	Inflammation II	1.07995	0.976691	1.19412	0.133612	36627	3850	32777
Head	NECTIN2	Cardiometabolic	1.23996	1.12613	1.36529	1.19725e-05	43355	4508	38847
Head	NECTIN4	Oncology	1.03254	0.942741	1.1309	0.49029	43582	4525	39057
Head	NEDD4L	Inflammation II	1.08552	1.01219	1.16416	0.0214677	36627	3850	32777
Head	NEDD9	Inflammation II	1.07205	0.974785	1.17901	0.151661	36627	3850	32777
Head	NEFL	Neurology	1.07751	1.00889	1.1508	0.0261745	42295	4387	37908
Head	NEK7	Oncology II	1.00739	0.964394	1.05231	0.740617	37059	3897	33162
Head	NELL1	Oncology	1.06432	0.995573	1.1378	0.0672855	43582	4525	39057
Head	NELL2	Inflammation	0.955163	0.865851	1.05369	0.359721	43624	4542	39082
Head	NENF	Oncology II	1.00601	0.977503	1.03535	0.6829	37557	3964	33593
Head	NEO1	Neurology II	1.03306	0.892312	1.196	0.663409	37666	3968	33698
Head	NEXN	Inflammation II	1.05629	1.00766	1.10728	0.022778	37762	3955	33807
Head	NFASC	Inflammation	1.00585	0.910061	1.11172	0.909044	43914	4576	39338
Head	NFAT5	Inflammation II	1.03683	0.998255	1.07689	0.0615276	36627	3850	32777
Head	NFATC1	Inflammation	1.03525	1.00548	1.06591	0.0199763	43399	4533	38866
Head	NFATC3	Inflammation	0.965387	0.919674	1.01337	0.154659	42641	4434	38207
Head	NFE2	Cardiometabolic II	1.04546	0.999799	1.09321	0.0510377	36751	3863	32888
Head	NFIC	Neurology II	0.992959	0.920067	1.07163	0.85587	37666	3968	33698
Head	NFKB1	Cardiometabolic II	1.0732	1.02568	1.12292	0.00223233	36531	3819	32712
Head	NFKB2	Oncology II	1.03591	0.980391	1.09456	0.209378	37059	3897	33162
Head	NFKBIE	Oncology	1.09804	1.03657	1.16316	0.00146365	42419	4435	37984
Head	NFU1	Oncology II	1.03691	1.00447	1.07038	0.025395	37561	3954	33607
Head	NFX1	Cardiometabolic II	1.09037	1.03819	1.14516	0.000543555	36531	3819	32712
Head	NFYA	Cardiometabolic II	0.996432	0.915914	1.08403	0.933734	36531	3819	32712
Head	NGF	Neurology	0.972401	0.770528	1.22716	0.813636	43092	4499	38593
Head	NGFR	Cardiometabolic II	0.937834	0.838532	1.0489	0.261019	37741	3969	33772
Head	NGRN	Neurology II	1.06503	0.92204	1.23021	0.391684	37661	3973	33688
Head	NHLRC3	Inflammation II	0.983606	0.883975	1.09447	0.761614	36017	3760	32257
Head	NID1	Cardiometabolic	0.989585	0.919608	1.06489	0.779617	43455	4508	38947
Head	NID2	Neurology	0.983918	0.947258	1.022	0.402668	43428	4517	38911
Head	NINJ1	Oncology	1.0207	0.970675	1.0733	0.424202	42419	4435	37984
Head	NIT1	Cardiometabolic II	1.08867	1.0144	1.16838	0.018449	36751	3863	32888
Head	NIT2	Cardiometabolic II	1.03371	0.989774	1.0796	0.134608	37600	3953	33647
Head	NLGN1	Neurology II	1.00697	0.959672	1.05661	0.777065	36711	3870	32841
Head	NLGN2	Neurology II	1.04777	0.979541	1.12075	0.174372	36532	3824	32708
Head	NME1	Inflammation II	0.913625	0.783243	1.06571	0.250189	36627	3850	32777
Head	NME3	Inflammation	1.01676	0.902454	1.14555	0.784716	43481	4517	38964
Head	NMI	Oncology II	1.02544	0.979848	1.07316	0.27894	37418	3940	33478
Head	NMNAT1	Neurology	1.01511	0.97677	1.05495	0.445234	43092	4499	38593
Head	NMRK2	Oncology II	0.899192	0.825838	0.97906	0.0143882	36367	3823	32544
Head	NMT1	Neurology II	1.05642	1.00719	1.10805	0.0241785	37666	3968	33698
Head	NOMO1	Neurology	1.12478	0.99925	1.26607	0.0514669	43428	4517	38911
Head	NOP56	Cardiometabolic II	1.03324	1.00364	1.06372	0.0274647	36531	3819	32712
Head	NOS1	Neurology	0.950003	0.899432	1.00342	0.0661011	42429	4407	38022
Head	NOS2	Cardiometabolic II	0.968956	0.890403	1.05444	0.464727	36531	3819	32712
Head	NOS3	Neurology	1.03643	0.982166	1.09369	0.19219	42429	4407	38022
Head	NOTCH1	Cardiometabolic	1.37646	1.15399	1.64182	0.000381862	43964	4568	39396
Head	NOTCH2	Cardiometabolic II	1.135	0.979517	1.31517	0.0920503	37756	3967	33789
Head	NOTCH3	Cardiometabolic	0.807905	0.745196	0.875892	2.2851e-07	43964	4568	39396
Head	NPC2	Cardiometabolic II	1.21187	1.0958	1.34022	0.000183165	37115	3898	33217
Head	NPDC1	Cardiometabolic	0.980773	0.89394	1.07604	0.681457	43423	4514	38909
Head	NPHS1	Inflammation II	0.99601	0.903283	1.09826	0.93609	36627	3850	32777
Head	NPHS2	Inflammation II	0.999956	0.968675	1.03225	0.997847	36627	3850	32777
Head	NPL	Cardiometabolic II	0.956776	0.889781	1.02882	0.232868	37741	3969	33772
Head	NPM1	Neurology	1.05116	0.964746	1.14532	0.254285	11632	1125	10507
Head	NPPB	Cardiometabolic	0.998025	0.976506	1.02002	0.858894	42648	4433	38215
Head	NPPC	Inflammation	1.06882	1.00582	1.13577	0.0317731	43399	4533	38866
Head	NPR1	Cardiometabolic II	1.03128	0.952201	1.11693	0.449204	36531	3819	32712
Head	NPTN	Oncology	0.987237	0.953257	1.02243	0.472248	42419	4435	37984
Head	NPTX1	Neurology	0.892516	0.83203	0.9574	0.00149371	43428	4517	38911
Head	NPTX2	Cardiometabolic II	0.89487	0.811878	0.986346	0.0252955	37756	3967	33789
Head	NPTXR	Cardiometabolic	1.07877	0.994939	1.16967	0.0662	43423	4514	38909
Head	NPY	Oncology	1.05905	1.01525	1.10475	0.00776826	43803	4566	39237
Head	NRCAM	Cardiometabolic	1.03192	0.934483	1.13951	0.534659	43423	4514	38909
Head	NRGN	Inflammation II	1.04481	1.00806	1.0829	0.0164211	37762	3955	33807
Head	NRN1	Neurology II	0.953389	0.868994	1.04598	0.3128	37666	3968	33698
Head	NRP1	Cardiometabolic	0.882412	0.798224	0.97548	0.0144745	43678	4526	39152
Head	NRP2	Neurology	1.05679	0.95942	1.16404	0.262717	43428	4517	38911
Head	NRTN	Inflammation	0.950033	0.89633	1.00695	0.0842409	42641	4434	38207
Head	NRXN3	Neurology II	1.10751	1.01274	1.21115	0.0252553	36711	3870	32841
Head	NSFL1C	Neurology	1.05736	1.01356	1.10305	0.00976194	43807	4556	39251
Head	NT5C	Cardiometabolic II	1.02222	0.978415	1.06799	0.325363	37741	3969	33772
Head	NT5C1A	Neurology II	1.19348	1.08417	1.31381	0.000307441	37661	3973	33688
Head	NT5C3A	Inflammation	1.01883	0.986632	1.05207	0.254907	43332	4527	38805
Head	NT5E	Oncology	1.11258	1.05935	1.16849	1.99927e-05	43582	4525	39057
Head	NTF3	Inflammation	0.905396	0.835725	0.980876	0.0149889	43399	4533	38866
Head	NTF4	Oncology	1.01549	0.945937	1.09016	0.671054	42419	4435	37984
Head	NTproBNP	Cardiometabolic	0.983161	0.955617	1.0115	0.241439	43423	4514	38909
Head	NTRK2	Cardiometabolic	0.887056	0.79509	0.989661	0.0318639	43423	4514	38909
Head	NTRK3	Neurology	0.864984	0.761649	0.982339	0.0254491	43807	4556	39251
Head	NUB1	Inflammation	1.04565	1.01123	1.08124	0.0089563	43399	4533	38866
Head	NUBP1	Oncology II	1.03524	1.00237	1.06918	0.0353779	37557	3964	33593
Head	NUCB2	Oncology	1.15236	1.0697	1.2414	0.000188414	43732	4555	39177
Head	NUDC	Inflammation	1.07536	1.02888	1.12394	0.00126858	43914	4576	39338
Head	NUDT10	Cardiometabolic II	0.918248	0.804381	1.04823	0.206723	36751	3863	32888
Head	NUDT15	Cardiometabolic II	1.02965	0.966259	1.09721	0.367403	36531	3819	32712
Head	NUDT16	Oncology II	1.04089	1.00308	1.08013	0.0337819	37493	3948	33545
Head	NUDT2	Oncology	0.998608	0.950249	1.04943	0.956151	43253	4511	38742
Head	NUDT5	Neurology	1.0738	1.01708	1.13369	0.0101249	43428	4517	38911
Head	NUMB	Inflammation II	1.06072	1.01897	1.10419	0.00401251	36627	3850	32777
Head	NUP50	Cardiometabolic II	0.986217	0.892548	1.08972	0.785177	36531	3819	32712
Head	NXPE4	Cardiometabolic II	1.01085	0.920417	1.11017	0.821433	36531	3819	32712
Head	NXPH1	Neurology	1.10605	1.02595	1.19241	0.00859273	42429	4407	38022
Head	NXPH3	Inflammation II	1.14859	1.02824	1.28304	0.0141651	36627	3850	32777
Head	OBP2B	Neurology	0.941432	0.901127	0.98354	0.00686264	42949	4485	38464
Head	OCLN	Neurology II	1.20434	1.12114	1.29372	3.56475e-07	37666	3968	33698
Head	ODAM	Neurology	0.933159	0.883209	0.985934	0.013713	42359	4400	37959
Head	OFD1	Oncology II	0.976557	0.928627	1.02696	0.355538	37059	3897	33162
Head	OGA	Oncology II	1.07642	1.02791	1.12722	0.00174761	37561	3954	33607
Head	OGFR	Oncology	1.11823	1.027	1.21756	0.0100648	43253	4511	38742
Head	OGN	Neurology	1.08831	1.01599	1.16577	0.0158503	43428	4517	38911
Head	OGT	Oncology II	1.05468	1.00278	1.10927	0.0386418	37059	3897	33162
Head	OLFM4	Inflammation II	0.996896	0.969598	1.02496	0.826287	35511	3709	31802
Head	OLR1	Cardiometabolic	1.02455	0.977603	1.07376	0.310801	43015	4475	38540
Head	OMD	Inflammation	0.965113	0.906886	1.02708	0.263378	43624	4542	39082
Head	OMG	Oncology	1.02255	0.978978	1.06807	0.31547	43253	4511	38742
Head	OMP	Neurology II	1.0372	0.971367	1.10749	0.274965	36532	3824	32708
Head	OPHN1	Neurology II	1.04526	1.01398	1.07749	0.00428899	37661	3973	33688
Head	OPLAH	Cardiometabolic II	1.03939	0.990708	1.09047	0.114428	36751	3863	32888
Head	OPTC	Oncology	1.05373	0.990775	1.12069	0.0958862	43253	4511	38742
Head	ORM1	Inflammation II	1.11611	0.948808	1.31291	0.184915	37664	3957	33707
Head	OSBPL2	Neurology II	0.973071	0.896522	1.05616	0.513737	37661	3973	33688
Head	OSCAR	Inflammation	1.14554	1.05319	1.24599	0.00153241	43481	4517	38964
Head	OSM	Inflammation	0.985751	0.948158	1.02483	0.469424	43205	4517	38688
Head	OSMR	Cardiometabolic	0.928626	0.80919	1.06569	0.291781	43678	4526	39152
Head	OSTN	Neurology II	0.972674	0.898568	1.05289	0.493175	36711	3870	32841
Head	OTOA	Neurology II	0.989744	0.929476	1.05392	0.747757	36532	3824	32708
Head	OTUD6B	Oncology II	1.07084	1.01322	1.13174	0.0152964	37561	3954	33607
Head	OTUD7B	Neurology II	1.05807	1.00561	1.11326	0.0295851	37666	3968	33698
Head	OXCT1	Cardiometabolic II	1.03712	0.988625	1.088	0.135748	36751	3863	32888
Head	OXT	Neurology	0.951587	0.932491	0.971073	1.6016e-06	43807	4556	39251
Head	P4HB	Oncology	1.13316	1.05403	1.21823	0.000712276	43235	4498	38737
Head	PACS2	Cardiometabolic II	1.0964	1.03936	1.15657	0.000734248	36531	3819	32712
Head	PADI2	Inflammation	0.986251	0.937221	1.03784	0.59461	42641	4434	38207
Head	PADI4	Neurology	0.982158	0.943776	1.0221	0.376074	42359	4400	37959
Head	PAEP	Neurology	1.00072	0.98119	1.02064	0.942875	43092	4499	38593
Head	PAFAH1B3	Neurology II	1.01992	0.992912	1.04765	0.149747	37666	3968	33698
Head	PAFAH2	Oncology II	1.09991	1.03028	1.17424	0.00431561	37059	3897	33162
Head	PAG1	Cardiometabolic	1.103	1.0489	1.15989	0.000133065	42648	4433	38215
Head	PAGR1	Cardiometabolic II	0.999099	0.926917	1.0769	0.981212	36751	3863	32888
Head	PAIP2B	Oncology II	1.02249	0.960586	1.08839	0.485121	36301	3813	32488
Head	PAK4	Neurology	1.04022	0.993118	1.08955	0.0953421	42429	4407	38022
Head	PALLD	Inflammation II	0.962616	0.885164	1.04685	0.373326	36627	3850	32777
Head	PALM	Oncology II	1.20043	1.07542	1.33996	0.00112988	37356	3929	33427
Head	PALM2	Neurology II	1.1803	1.08455	1.2845	0.000122877	37661	3973	33688
Head	PALM3	Cardiometabolic II	1.0573	1.01451	1.1019	0.00821266	36531	3819	32712
Head	PAM	Cardiometabolic	1.00212	0.90661	1.10769	0.966959	43751	4548	39203
Head	PAMR1	Neurology	1.07224	0.969418	1.18597	0.175059	43428	4517	38911
Head	PAPPA	Inflammation	1.04295	0.981633	1.1081	0.173722	42641	4434	38207
Head	PARD3	Oncology II	1.03302	0.98892	1.07908	0.144445	37059	3897	33162
Head	PARK7	Neurology	1.07113	1.01575	1.12953	0.0111798	43428	4517	38911
Head	PARP1	Inflammation	1.0602	1.01096	1.11185	0.0159942	43399	4533	38866
Head	PAXX	Inflammation II	1.11226	1.03594	1.19419	0.00334989	36894	3864	33030
Head	PBK	Oncology II	0.933182	0.837212	1.04015	0.211673	36367	3823	32544
Head	PBLD	Neurology	1.09251	1.03344	1.15495	0.00180881	42429	4407	38022
Head	PBXIP1	Oncology II	1.18792	1.07254	1.31572	0.0009557	37561	3954	33607
Head	PCARE	Neurology II	1.02547	0.987283	1.06513	0.193959	36532	3824	32708
Head	PCBD1	Inflammation II	1.08581	1.01311	1.16372	0.0198846	36823	3855	32968
Head	PCBP2	Neurology II	1.04903	1.00281	1.09738	0.0373251	37666	3968	33698
Head	PCDH1	Inflammation	1.03719	0.90876	1.18378	0.588193	43767	4563	39204
Head	PCDH12	Neurology II	0.993707	0.875729	1.12758	0.922005	37666	3968	33698
Head	PCDH17	Cardiometabolic	1.07942	0.998021	1.16746	0.056072	43423	4514	38909
Head	PCDH7	Oncology II	1.04602	0.955077	1.14563	0.332256	37561	3954	33607
Head	PCDH9	Oncology II	1.25332	1.13845	1.37978	4.146e-06	37561	3954	33607
Head	PCDHB15	Oncology II	0.970448	0.895576	1.05158	0.464009	37557	3964	33593
Head	PCNA	Oncology II	1.01055	0.960005	1.06377	0.688403	36367	3823	32544
Head	PCOLCE	Cardiometabolic	0.899582	0.808041	1.00149	0.0532648	16277	1683	14594
Head	PCSK7	Oncology II	1.02583	0.955462	1.10137	0.481854	37557	3964	33593
Head	PCSK9	Cardiometabolic	0.994228	0.926475	1.06693	0.87228	43964	4568	39396
Head	PCYT2	Oncology II	1.03849	0.995137	1.08373	0.082579	37561	3954	33607
Head	PDAP1	Cardiometabolic II	1.02363	0.990077	1.05833	0.169577	37741	3969	33772
Head	PDCD1	Oncology	1.09326	1.02394	1.16726	0.00763121	43732	4554	39178
Head	PDCD1LG2	Oncology	1.06692	0.976074	1.16622	0.153679	43253	4511	38742
[truncated: 15,541 more rows]

## Sheet: Table S6
Table S6. The overlap of proteins in different pain sites
TRUE means that there was a significant correlation with pain, and if the values of a row were all TRUE, it means that there were significant correlations with all pain.
Head	Neck or shoulder	Back	Stomach or abdominal	Hip	Knee	Overlap count	Overlap protein
TRUE	TRUE	TRUE	TRUE	TRUE	TRUE	11	AMBP|ASGR1|CD302|CD83|CHGA|GAST|GFRA1|IL18R1|RARRES2|SMOC1|VSIG2
TRUE	TRUE	TRUE	TRUE	TRUE	FALSE	8	ACE2|AGR2|AGRN|CA6|CXADR|GUSB|OCLN|SELENOP
TRUE	TRUE	TRUE	TRUE	FALSE	TRUE	0
TRUE	TRUE	TRUE	TRUE	FALSE	FALSE	9	CA14|CTSO|DCBLD2|FETUB|FGFR2|ITGAV|LDLR|PLTP|PTN
TRUE	TRUE	TRUE	FALSE	TRUE	TRUE	0
TRUE	TRUE	TRUE	FALSE	TRUE	FALSE	1	C4BPB
TRUE	TRUE	TRUE	FALSE	FALSE	TRUE	0
TRUE	TRUE	TRUE	FALSE	FALSE	FALSE	3	MERTK|NOTCH3|TSHB
TRUE	TRUE	FALSE	TRUE	TRUE	TRUE	0
TRUE	TRUE	FALSE	TRUE	TRUE	FALSE	2	BAIAP2|ITGA11
TRUE	TRUE	FALSE	TRUE	FALSE	TRUE	0
TRUE	TRUE	FALSE	TRUE	FALSE	FALSE	4	ADAMTS8|CTSZ|GSTA1|SIT1
TRUE	TRUE	FALSE	FALSE	TRUE	TRUE	0
TRUE	TRUE	FALSE	FALSE	TRUE	FALSE	2	LEP|REN
TRUE	TRUE	FALSE	FALSE	FALSE	TRUE	0
TRUE	TRUE	FALSE	FALSE	FALSE	FALSE	0
TRUE	FALSE	TRUE	TRUE	TRUE	TRUE	1	EFCAB14
TRUE	FALSE	TRUE	TRUE	TRUE	FALSE	7	CLEC4A|CTSL|FOLR1|IL4R|ITGAM|ITGB2|TNFRSF14
TRUE	FALSE	TRUE	TRUE	FALSE	TRUE	1	DNER
TRUE	FALSE	TRUE	TRUE	FALSE	FALSE	3	AMN|CNDP1|EGFR
TRUE	FALSE	TRUE	FALSE	TRUE	TRUE	2	ELN|VWC2
TRUE	FALSE	TRUE	FALSE	TRUE	FALSE	2	PRND|RAB6A
TRUE	FALSE	TRUE	FALSE	FALSE	TRUE	0
TRUE	FALSE	TRUE	FALSE	FALSE	FALSE	3	C1RL|CCER2|PROC
TRUE	FALSE	FALSE	TRUE	TRUE	TRUE	0
TRUE	FALSE	FALSE	TRUE	TRUE	FALSE	1	APOF
TRUE	FALSE	FALSE	TRUE	FALSE	TRUE	2	COMP|F7
TRUE	FALSE	FALSE	TRUE	FALSE	FALSE	14	CD248|CDHR5|EPHA1|FAP|FCAMR|FURIN|GPRC5C|HHEX|IL1RAP|INHBC|KRT18|LTBP3|MXRA8|SCG3
TRUE	FALSE	FALSE	FALSE	TRUE	TRUE	0
TRUE	FALSE	FALSE	FALSE	TRUE	FALSE	1	LRIG1
TRUE	FALSE	FALSE	FALSE	FALSE	TRUE	0
TRUE	FALSE	FALSE	FALSE	FALSE	FALSE	31	ADAM22|ADGRD1|AGER|AHSG|ALCAM|APOA1|ASAH2|BPIFB1|CALB1|CEACAM16|EPHB6|GP1BA|IL1RL2|ISM1|LAMP1|MAMDC4|MEGF10|MYOM3|MZB1|NAAA|OXT|PEPD|PON1|SERPINA6|SERPINA7|SLC39A14|SSC4D|SUSD5|TG|TMPRSS5|VASN
FALSE	TRUE	TRUE	TRUE	TRUE	TRUE	19	ADM|CDCP1|COL18A1|COL6A3|CSTB|EFNA4|GDF15|HAVCR1|HAVCR2|IFI30|IGFBP4|PGA4|PLAUR|PRAP1|TNFRSF10A|TNFRSF10B|TNFRSF1B|TNFRSF4|TREM2
FALSE	TRUE	TRUE	TRUE	TRUE	FALSE	20	ALDH3A1|ALPP|ANXA10|AREG|BST2|CRELD1|CXCL16|CXCL17|LAMP3|LGALS4|LIPF|MMP12|NPC2|PIGR|PRSS8|RNASE6|SERPIND1|TFF2|TFF3|WFDC2
FALSE	TRUE	TRUE	TRUE	FALSE	TRUE	0
FALSE	TRUE	TRUE	TRUE	FALSE	FALSE	4	CPM|FAM20A|NTRK3|PLA2G15
FALSE	TRUE	TRUE	FALSE	TRUE	TRUE	3	CLMP|LGALS3|NCS1
FALSE	TRUE	TRUE	FALSE	TRUE	FALSE	5	EDIL3|MSLN|NEFL|POMC|SFTPA2
FALSE	TRUE	TRUE	FALSE	FALSE	TRUE	0
FALSE	TRUE	TRUE	FALSE	FALSE	FALSE	4	CEACAM6|DMP1|RGMA|SOST
FALSE	TRUE	FALSE	TRUE	TRUE	TRUE	0
FALSE	TRUE	FALSE	TRUE	TRUE	FALSE	4	HGF|TNFSF13|TNFSF13B|TSPAN8
FALSE	TRUE	FALSE	TRUE	FALSE	TRUE	0
FALSE	TRUE	FALSE	TRUE	FALSE	FALSE	8	CBLIF|CCL11|FUOM|GGT1|MME|RBP5|SCT|SMPD1
FALSE	TRUE	FALSE	FALSE	TRUE	TRUE	1	CD99L2
FALSE	TRUE	FALSE	FALSE	TRUE	FALSE	4	CCL7|FABP4|KLK4|MSR1
FALSE	TRUE	FALSE	FALSE	FALSE	TRUE	0
FALSE	TRUE	FALSE	FALSE	FALSE	FALSE	6	ACP5|BCHE|CEACAM1|MEGF9|PRCP|TMPRSS15
FALSE	FALSE	TRUE	TRUE	TRUE	TRUE	16	ASGR2|CHCHD10|CKAP4|COLEC12|CST3|EFNA1|EPHA2|IL10RB|NECTIN2|PALM2|PGF|TGFBR2|TNFRSF12A|TNFRSF1A|TNFRSF9|ULBP2
FALSE	FALSE	TRUE	TRUE	TRUE	FALSE	13	CCDC80|CCL21|CD4|FSTL3|GCHFR|HPGDS|LGALS9|MMP7|PSAP|RNF149|SHISA5|TFPI2|TNFRSF11A
FALSE	FALSE	TRUE	TRUE	FALSE	TRUE	1	BTN2A1
FALSE	FALSE	TRUE	TRUE	FALSE	FALSE	6	AGR3|CSF1|ENPP5|IL7R|RNASE4|RNASET2
FALSE	FALSE	TRUE	FALSE	TRUE	TRUE	10	ADAM12|CCN3|CD276|COL9A1|LGALS1|LMNB2|PIK3IP1|RBFOX3|TAFA5|YAP1
FALSE	FALSE	TRUE	FALSE	TRUE	FALSE	11	ACVRL1|ANGPT2|CAPG|CCL16|CFHR5|DCN|EDA2R|OGN|RNASE1|TFF1|WFIKKN1
FALSE	FALSE	TRUE	FALSE	FALSE	TRUE	6	CELA2A|DPP6|NELL1|NELL2|PALM|TNR
FALSE	FALSE	TRUE	FALSE	FALSE	FALSE	20	ACHE|ADGRE2|ADGRE5|APCS|BCAN|BPIFA2|CD207|CFH|CHRDL2|CPXM2|CYTL1|GP2|ICAM4|KLK10|KRT19|LTA4H|MSMB|ODAM|PNLIPRP1|POF1B
FALSE	FALSE	FALSE	TRUE	TRUE	TRUE	3	LRP11|LTBR|SCARB2
FALSE	FALSE	FALSE	TRUE	TRUE	FALSE	24	CCL15|CD27|CD74|CHCHD6|CHI3L1|DSC2|FABP1|FSTL1|IL15|IL18BP|IL1RN|KLK11|LAIR1|NPDC1|NT5C1A|PILRA|PTPRN2|SFRP1|SPINT1|SPON2|TGFA|THY1|VSIG4|ZBTB17
FALSE	FALSE	FALSE	TRUE	FALSE	TRUE	2	CNTN1|CRTAC1
FALSE	FALSE	FALSE	TRUE	FALSE	FALSE	111	ACAA1|ACY1|ADAMTSL2|ADH1B|ADH4|AGXT|AMOT|BPIFB2|BTN3A2|C1QA|CA5A|CA9|CCL14|CCL17|CCL20|CCL22|CCL27|CCN1|CD209|CD5|CD80|CDH2|CDHR2|CEACAM20|CES1|CLEC4D|CLEC4M|CLEC6A|COL5A1|CREG1|CTSD|CTSS|CXCL13|CXCL9|DLL1|DPY30|ECHDC3|ECHS1|F9|FASLG|FGF21|FGF23|FOLR2|FTCD|GGH|GLA|GLO1|GOLM2|GPR37|GRN|GRPEL1|GSTA3|HJV|HLA-E|HNMT|HPSE|ICAM1|IDUA|IGSF8|IGSF9|IL2RA|IMMT|ITGA2|KHK|KYNU|LCN2|LGMN|MAD1L1|MCAM|MDK|MFGE8…
FALSE	FALSE	FALSE	FALSE	TRUE	TRUE	9	BSG|CLEC14A|EPHB4|LAYN|LILRB4|SCRG1|SPP1|UMOD|XG
FALSE	FALSE	FALSE	FALSE	TRUE	FALSE	34	ADAMTS15|B2M|B4GALT1|C5|CCL3|CCN5|CD300C|CD300LF|CD99|CHRDL1|CLEC5A|EDN1|FAM3B|FAM3C|FAM3D|FLT3LG|GIPC2|GPNMB|GUCA2A|HYAL1|IGFBP7|JAM2|LRRC25|LTBP2|NBL1|NTproBNP|PDGFC|PHLDB1|REG4|SPINK1|SPINK4|SPON1|THBS2|THBS4
FALSE	FALSE	FALSE	FALSE	FALSE	TRUE	22	ACAN|ADAM9|ADGRG2|BAG3|BAMBI|BGLAP|BRK1|CGREF1|CRHBP|FABP3|FCRL5|FGFBP2|HYOU1|LPO|MMP13|MMP3|NCAM1|NRCAM|PROK1|THBD|TIMD4|TNFRSF17

## Sheet: Table S7
Table S7. Pathway enrichment of significant proteins related to headache
Pathway enrichment analyses were conducted by R package clusterProfiler, and gene set database included Gene Ontology (GO) and Kyoto Encyclopedia of Genes and Genomes (KEGG). The GO terms were divided into three categories: Biological Process (BP), Cellular Component (CC), and Molecular Function (MF). P values were two-sided and not adjusted for multiple comparisons.
Ontology	ID	Description	Gene Ratio	Background Ratio	P	Q	Gene	Gene Count
BP	GO:0016486	Peptide hormone processing	5/104	16/2818	0.000196393	0.184139	ACE2/CTSL/CTSZ/FURIN/REN	5
BP	GO:0044241	Lipid digestion	4/104	10/2818	0.000309883	0.184139	APOA1/ASAH2/LDLR/LEP	4
BP	GO:0008286	Insulin receptor signaling pathway	6/104	27/2818	0.000344212	0.184139	AHSG/BAIAP2/LEP/MZB1/RARRES2/SLC39A14	6
BP	GO:0140448	Signaling receptor ligand precursor processing	5/104	18/2818	0.000363118	0.184139	ACE2/CTSL/CTSZ/FURIN/REN	5
BP	GO:0043302	Positive regulation of leukocyte degranulation	4/104	11/2818	0.000473194	0.191967	IL4R/ITGAM/ITGB2/LAMP1	4
BP	GO:0006909	Phagocytosis	11/104	95/2818	0.000592382	0.200267	AHSG/APOA1/C4BPB/CD302/ITGAM/ITGAV/ITGB2/LDLR/LEP/MEGF10/MERTK	11
BP	GO:0030282	Bone mineralization	6/104	31/2818	0.000759172	0.219989	AHSG/COMP/FGFR2/LEP/LTBP3/PTN	6
BP	GO:0032371	Regulation of sterol transport	5/104	24/2818	0.0015093	0.290106	APOA1/FURIN/LEP/PLTP/PON1	5
BP	GO:0032374	Regulation of cholesterol transport	5/104	24/2818	0.0015093	0.290106	APOA1/FURIN/LEP/PLTP/PON1	5
BP	GO:0046718	Viral entry into host cell	9/104	76/2818	0.00162274	0.290106	ACE2/CTSL/CXADR/EGFR/FURIN/ITGAV/LAMP1/LDLR/TNFRSF14	9
BP	GO:1903307	Positive regulation of regulated secretory pathway	4/104	15/2818	0.0017457	0.290106	IL4R/ITGAM/ITGB2/LAMP1	4
BP	GO:0044409	Entry into host	9/104	78/2818	0.00195322	0.290106	ACE2/CTSL/CXADR/EGFR/FURIN/ITGAV/LAMP1/LDLR/TNFRSF14	9
BP	GO:0015918	Sterol transport	6/104	37/2818	0.00200229	0.290106	APOA1/FURIN/LDLR/LEP/PLTP/PON1	6
BP	GO:0030301	Cholesterol transport	6/104	37/2818	0.00200229	0.290106	APOA1/FURIN/LDLR/LEP/PLTP/PON1	6
BP	GO:0006897	Endocytosis	18/104	240/2818	0.00242589	0.293834	ACE2/AGER/AHSG/AMN/APOA1/ASGR1/C4BPB/CD302/CTSL/DNER/FOLR1/ITGAM/ITGAV/ITGB2/LDLR/LEP/MEGF10/MERTK	18
BP	GO:0007167	Enzyme-linked receptor protein signaling pathway	22/104	321/2818	0.00248065	0.293834	AGR2/AHSG/BAIAP2/COMP/EGFR/EPHA1/EPHB6/F7/FGFR2/FOLR1/FURIN/GFRA1/HHEX/LEP/LTBP3/MERTK/MZB1/PTN/RARRES2/SLC39A14/VASN/VWC2	22
BP	GO:0044000	Movement in host	9/104	82/2818	0.00277541	0.293834	ACE2/CTSL/CXADR/EGFR/FURIN/ITGAV/LAMP1/LDLR/TNFRSF14	9
BP	GO:0015850	Organic hydroxy compound transport	8/104	67/2818	0.00280748	0.293834	APOA1/CHGA/FURIN/LDLR/LEP/PLTP/PON1/REN	8
BP	GO:0098657	Import into cell	19/104	263/2818	0.00281023	0.293834	ACE2/AGER/AHSG/AMN/APOA1/ASGR1/C4BPB/CD302/CTSL/DNER/FOLR1/ITGAM/ITGAV/ITGB2/LDLR/LEP/MEGF10/MERTK/SLC39A14	19
BP	GO:0032368	Regulation of lipid transport	7/104	53/2818	0.00289717	0.293834	APOA1/FURIN/ITGAV/LEP/PLTP/PON1/REN	7
BP	GO:0051701	Biological process involved in interaction with host	9/104	88/2818	0.00450001	0.434663	ACE2/CTSL/CXADR/EGFR/FURIN/ITGAV/LAMP1/LDLR/TNFRSF14	9
BP	GO:0003081	Regulation of systemic arterial blood pressure by renin-angiotensin	3/104	10/2818	0.00485025	0.447198	ACE2/CTSZ/REN	3
BP	GO:0032869	Cellular response to insulin stimulus	6/104	45/2818	0.0055233	0.458529	AHSG/BAIAP2/LEP/MZB1/RARRES2/SLC39A14	6
BP	GO:0046631	Alpha-beta T cell activation	7/104	61/2818	0.00643761	0.458529	AGER/CD83/CLEC4A/CTSL/IL18R1/IL4R/TNFRSF14	7
BP	GO:0030500	Regulation of bone mineralization	4/104	21/2818	0.00645301	0.458529	AHSG/COMP/LTBP3/PTN	4
BP	GO:0043300	Regulation of leukocyte degranulation	4/104	21/2818	0.00645301	0.458529	IL4R/ITGAM/ITGB2/LAMP1	4
BP	GO:0098856	Intestinal lipid absorption	3/104	11/2818	0.00649164	0.458529	APOA1/LDLR/LEP	3
BP	GO:0031214	Biomineral tissue development	6/104	47/2818	0.00685992	0.458529	AHSG/COMP/FGFR2/LEP/LTBP3/PTN	6
BP	GO:1905952	Regulation of lipid localization	7/104	62/2818	0.00704112	0.458529	APOA1/FURIN/ITGAV/LEP/PLTP/PON1/REN	7
BP	GO:0034113	Heterotypic cell-cell adhesion	5/104	34/2818	0.00737019	0.458529	AGER/APOA1/CXADR/ITGAV/ITGB2	5
BP	GO:0060840	Artery development	5/104	34/2818	0.00737019	0.458529	COMP/FOLR1/LDLR/LEP/NOTCH3	5
BP	GO:1901615	Organic hydroxy compound metabolic process	11/104	130/2818	0.00746004	0.458529	APOA1/APOF/ASAH2/ITGAM/ITGB2/LDLR/LEP/NAAA/PLTP/PON1/TG	11
BP	GO:0030574	Collagen catabolic process	4/104	22/2818	0.00766661	0.458529	CTSL/FAP/FURIN/PEPD	4
BP	GO:0042445	Hormone metabolic process	7/104	63/2818	0.00768577	0.458529	ACE2/CTSL/CTSZ/FURIN/LEP/REN/TG	7
BP	GO:0016192	Vesicle-mediated transport	23/104	379/2818	0.00915794	0.47019	ACE2/AGER/AHSG/AMN/APOA1/ASGR1/C4BPB/CD302/CHGA/CTSL/DNER/FOLR1/IL4R/ITGAM/ITGAV/ITGB2/KRT18/LAMP1/LDLR/LEP/MEGF10/MERTK/RAB6A	23
BP	GO:0007229	Integrin-mediated signaling pathway	6/104	51/2818	0.0102145	0.47019	APOA1/ITGA11/ITGAM/ITGAV/ITGB2/PTN	6
BP	GO:0043367	CD4-positive, alpha-beta T cell differentiation	4/104	24/2818	0.010524	0.47019	CD83/CTSL/IL18R1/IL4R	4
BP	GO:2000379	Positive regulation of reactive oxygen species metabolic process	4/104	24/2818	0.010524	0.47019	ACE2/ITGAM/ITGB2/LEP	4
BP	GO:0008203	Cholesterol metabolic process	5/104	37/2818	0.0105782	0.47019	APOA1/APOF/LDLR/LEP/PON1	5
BP	GO:1902652	Secondary alcohol metabolic process	5/104	37/2818	0.0105782	0.47019	APOA1/APOF/LDLR/LEP/PON1	5
BP	GO:0001990	Regulation of systemic arterial blood pressure by hormone	3/104	13/2818	0.0106628	0.47019	ACE2/CTSZ/REN	3
BP	GO:0010874	Regulation of cholesterol efflux	3/104	13/2818	0.0106628	0.47019	APOA1/PLTP/PON1	3
BP	GO:0032373	Positive regulation of sterol transport	3/104	13/2818	0.0106628	0.47019	APOA1/PLTP/PON1	3
BP	GO:0032376	Positive regulation of cholesterol transport	3/104	13/2818	0.0106628	0.47019	APOA1/PLTP/PON1	3
BP	GO:0098868	Bone growth	3/104	13/2818	0.0106628	0.47019	COMP/FGFR2/LEP	3
BP	GO:1900271	Regulation of long-term synaptic potentiation	3/104	13/2818	0.0106628	0.47019	AGER/CALB1/PTN	3
BP	GO:0007169	Transmembrane receptor protein tyrosine kinase signaling pathway	15/104	215/2818	0.0110645	0.477518	AGR2/AHSG/BAIAP2/EGFR/EPHA1/EPHB6/F7/FGFR2/GFRA1/HHEX/LEP/MERTK/MZB1/RARRES2/SLC39A14	15
BP	GO:0016125	Sterol metabolic process	5/104	38/2818	0.0118314	0.47998	APOA1/APOF/LDLR/LEP/PON1	5
BP	GO:0035710	CD4-positive, alpha-beta T cell activation	5/104	38/2818	0.0118314	0.47998	AGER/CD83/CTSL/IL18R1/IL4R	5
BP	GO:0043299	Leukocyte degranulation	5/104	38/2818	0.0118314	0.47998	CHGA/IL4R/ITGAM/ITGB2/LAMP1	5
BP	GO:0042157	Lipoprotein metabolic process	4/104	25/2818	0.0121797	0.481554	APOA1/ITGAV/LDLR/LEP	4
BP	GO:0006898	Receptor-mediated endocytosis	9/104	103/2818	0.0124789	0.481554	ACE2/AMN/ASGR1/CTSL/FOLR1/ITGAM/ITGAV/ITGB2/LDLR	9
BP	GO:0045785	Positive regulation of cell adhesion	14/104	198/2818	0.0125824	0.481554	AGER/AGR2/APOA1/CD83/EPHA1/GP1BA/IL1RL2/IL4R/ITGAV/ITGB2/LEP/MEGF10/TNFRSF14/VWC2	14
BP	GO:0048546	Digestive tract morphogenesis	3/104	14/2818	0.0132116	0.48725	AGR2/EGFR/FGFR2	3
BP	GO:0051180	Vitamin transport	3/104	14/2818	0.0132116	0.48725	AMN/APOA1/FOLR1	3
BP	GO:0016485	Protein processing	8/104	87/2818	0.0136737	0.491531	ACE2/C1RL/COMP/CTSL/CTSZ/F7/FURIN/REN	8
BP	GO:0008015	Blood circulation	10/104	123/2818	0.0139133	0.491531	ACE2/AGER/CHGA/COMP/CTSZ/CXADR/ELN/LEP/OCLN/REN	10
BP	GO:0006869	Lipid transport	9/104	105/2818	0.0140547	0.491531	APOA1/APOF/FURIN/ITGAV/LDLR/LEP/PLTP/PON1/REN	9
BP	GO:0001503	Ossification	9/104	107/2818	0.015774	0.526019	AHSG/COMP/EGFR/FGFR2/ITGA11/LEP/LTBP3/PTN/SMOC1	9
BP	GO:0048844	Artery morphogenesis	4/104	27/2818	0.0159709	0.526019	COMP/FOLR1/LDLR/NOTCH3	4
BP	GO:0003044	Regulation of systemic arterial blood pressure mediated by a chemical signal	3/104	15/2818	0.0160781	0.526019	ACE2/CTSZ/REN	3
BP	GO:0050892	Intestinal absorption	3/104	15/2818	0.0160781	0.526019	APOA1/LDLR/LEP	3
BP	GO:0019058	Viral life cycle	9/104	109/2818	0.0176442	0.565759	ACE2/CTSL/CXADR/EGFR/FURIN/ITGAV/LAMP1/LDLR/TNFRSF14	9
BP	GO:1900046	Regulation of hemostasis	5/104	42/2818	0.0178506	0.565759	COMP/F7/FAP/GP1BA/PROC	5
BP	GO:0046626	Regulation of insulin receptor signaling pathway	3/104	16/2818	0.0192664	0.601237	AHSG/LEP/MZB1	3
BP	GO:0001774	Microglial cell activation	4/104	29/2818	0.0204315	0.618562	AGER/ITGAM/ITGB2/LDLR	4
BP	GO:0070167	Regulation of biomineral tissue development	4/104	29/2818	0.0204315	0.618562	AHSG/COMP/LTBP3/PTN	4
BP	GO:0034367	Protein-containing complex remodeling	3/104	17/2818	0.0227788	0.631153	APOA1/FURIN/PLTP	3
BP	GO:0034368	Protein-lipid complex remodeling	3/104	17/2818	0.0227788	0.631153	APOA1/FURIN/PLTP	3
BP	GO:0034369	Plasma lipoprotein particle remodeling	3/104	17/2818	0.0227788	0.631153	APOA1/FURIN/PLTP	3
BP	GO:0071827	Plasma lipoprotein particle organization	3/104	17/2818	0.0227788	0.631153	APOA1/FURIN/PLTP	3
BP	GO:0002269	Leukocyte activation involved in inflammatory response	4/104	30/2818	0.022922	0.631153	AGER/ITGAM/ITGB2/LDLR	4
BP	GO:0050886	Endocrine process	4/104	30/2818	0.022922	0.631153	ACE2/CTSZ/LEP/REN	4
BP	GO:0010876	Lipid localization	9/104	114/2818	0.0230254	0.631153	APOA1/APOF/FURIN/ITGAV/LDLR/LEP/PLTP/PON1/REN	9
BP	GO:0008217	Regulation of blood pressure	5/104	45/2818	0.0235031	0.635655	ACE2/CHGA/CTSZ/LEP/REN	5
BP	GO:0030278	Regulation of ossification	4/104	31/2818	0.02559	0.674121	AHSG/COMP/LTBP3/PTN	4
BP	GO:0045921	Positive regulation of exocytosis	4/104	31/2818	0.02559	0.674121	IL4R/ITGAM/ITGB2/LAMP1	4
BP	GO:0006892	Post-Golgi vesicle-mediated transport	3/104	18/2818	0.026616	0.683399	AMN/KRT18/LAMP1	3
BP	GO:0071825	Protein-lipid complex organization	3/104	18/2818	0.026616	0.683399	APOA1/FURIN/PLTP	3
BP	GO:0098609	Cell-cell adhesion	21/104	372/2818	0.0275279	0.697976	AGER/ALCAM/APOA1/BAIAP2/CD83/CDHR5/COMP/CXADR/EGFR/GP1BA/IL1RAP/IL1RL2/IL4R/ITGA11/ITGAM/ITGAV/ITGB2/KRT18/LEP/MEGF10/TNFRSF14	21
BP	GO:0061900	Glial cell activation	4/104	32/2818	0.0284379	0.709422	AGER/ITGAM/ITGB2/LDLR	4
BP	GO:0003013	Circulatory system process	10/104	138/2818	0.0289211	0.709422	ACE2/AGER/CHGA/COMP/CTSZ/CXADR/ELN/LEP/OCLN/REN	10
BP	GO:0044403	Biological process involved in symbiotic interaction	9/104	119/2818	0.0294993	0.709422	ACE2/CTSL/CXADR/EGFR/FURIN/ITGAV/LAMP1/LDLR/TNFRSF14	9
BP	GO:0090150	Establishment of protein localization to membrane	5/104	48/2818	0.030204	0.709422	AMN/EGFR/ITGAM/ITGB2/KRT18	5
BP	GO:0002697	Regulation of immune effector process	11/104	159/2818	0.030279	0.709422	AGER/APOA1/C4BPB/IL18R1/IL4R/ITGAM/ITGB2/LAMP1/LEP/MZB1/TNFRSF14	11
BP	GO:0015837	Amine transport	3/104	19/2818	0.0307772	0.709422	ACE2/CHGA/LEP	3
BP	GO:0042310	Vasoconstriction	3/104	19/2818	0.0307772	0.709422	ACE2/COMP/LEP	3
BP	GO:0051952	Regulation of amine transport	3/104	19/2818	0.0307772	0.709422	ACE2/CHGA/LEP	3
BP	GO:0097006	Regulation of plasma lipoprotein particle levels	4/104	33/2818	0.0314676	0.711387	APOA1/FURIN/LDLR/PLTP	4
BP	GO:0010817	Regulation of hormone levels	10/104	140/2818	0.0315639	0.711387	ACE2/CHGA/CTSL/CTSZ/FURIN/LEP/REN/SERPINA7/SLC39A14/TG	10
BP	GO:0051241	Negative regulation of multicellular organismal process	21/104	378/2818	0.0322461	0.718459	AGER/AHSG/APOA1/CD83/CLEC4A/EGFR/FAP/FURIN/GP1BA/HHEX/IL18R1/IL4R/ISM1/LDLR/LEP/LTBP3/MERTK/PROC/PTN/TNFRSF14/VASN	21
BP	GO:0072657	Protein localization to membrane	10/104	142/2818	0.0343741	0.718459	AGER/AGR2/AGRN/AMN/EGFR/ITGAM/ITGB2/KRT18/PTN/RAB6A	10
BP	GO:0031638	Zymogen activation	4/104	34/2818	0.0346806	0.718459	C1RL/CTSL/CTSZ/FURIN	4
BP	GO:0034446	Substrate adhesion-dependent cell spreading	4/104	34/2818	0.0346806	0.718459	APOA1/EPHA1/ITGAV/MERTK	4
BP	GO:0046632	Alpha-beta T cell differentiation	4/104	34/2818	0.0346806	0.718459	CD83/CTSL/IL18R1/IL4R	4
BP	GO:0003151	Outflow tract morphogenesis	3/104	20/2818	0.0352601	0.718459	ELN/FGFR2/FOLR1	3
BP	GO:0033344	Cholesterol efflux	3/104	20/2818	0.0352601	0.718459	APOA1/PLTP/PON1	3
BP	GO:0097242	Amyloid-beta clearance	3/104	20/2818	0.0352601	0.718459	ITGAM/ITGB2/LDLR	3
BP	GO:0032868	Response to insulin	6/104	67/2818	0.0352619	0.718459	AHSG/BAIAP2/LEP/MZB1/RARRES2/SLC39A14	6
BP	GO:0006066	Alcohol metabolic process	7/104	85/2818	0.0354196	0.718459	APOA1/APOF/ASAH2/LDLR/LEP/NAAA/PON1	7
BP	GO:1903522	Regulation of blood circulation	5/104	51/2818	0.0380037	0.749884	ACE2/AGER/CHGA/CXADR/LEP	5
BP	GO:1900047	Negative regulation of hemostasis	4/104	35/2818	0.0380779	0.749884	COMP/FAP/GP1BA/PROC	4
BP	GO:1905477	Positive regulation of protein localization to membrane	4/104	35/2818	0.0380779	0.749884	AGR2/EGFR/ITGAM/ITGB2	4
BP	GO:0001775	Cell activation	22/104	409/2818	0.0393003	0.763071	AGER/CD83/CHGA/CLEC4A/COMP/CTSL/CXADR/GP1BA/HHEX/IL18R1/IL1RL2/IL4R/ITGAM/ITGB2/LAMP1/LDLR/LEP/MEGF10/MERTK/MZB1/SIT1/TNFRSF14	22
BP	GO:0002703	Regulation of leukocyte mediated immunity	8/104	106/2818	0.0397016	0.763071	AGER/C4BPB/IL18R1/IL4R/ITGAM/ITGB2/LAMP1/LEP	8
BP	GO:0050832	Defense response to fungus	3/104	21/2818	0.0400613	0.763071	CHGA/CLEC4A/RARRES2	3
BP	GO:0042116	Macrophage activation	5/104	52/2818	0.0408542	0.763071	AGER/IL4R/ITGAM/ITGB2/LDLR	5
BP	GO:0033273	Response to vitamin	4/104	36/2818	0.0416602	0.763071	F7/FOLR1/LEP/TSHB	4
BP	GO:1903305	Regulation of regulated secretory pathway	4/104	36/2818	0.0416602	0.763071	IL4R/ITGAM/ITGB2/LAMP1	4
BP	GO:0071375	Cellular response to peptide hormone stimulus	6/104	70/2818	0.0424186	0.763071	AHSG/BAIAP2/LEP/MZB1/RARRES2/SLC39A14	6
BP	GO:0006766	Vitamin metabolic process	3/104	22/2818	0.0451762	0.763071	AMN/FOLR1/PLTP	3
BP	GO:0006911	Phagocytosis, engulfment	3/104	22/2818	0.0451762	0.763071	ITGAM/ITGB2/MEGF10	3
BP	GO:0015914	Phospholipid transport	3/104	22/2818	0.0451762	0.763071	APOA1/LDLR/PLTP	3
BP	GO:0043113	Receptor clustering	3/104	22/2818	0.0451762	0.763071	AGRN/ITGB2/PTN	3
BP	GO:0046470	Phosphatidylcholine metabolic process	3/104	22/2818	0.0451762	0.763071	APOA1/LDLR/PON1	3
BP	GO:0048193	Golgi vesicle transport	4/104	37/2818	0.0454277	0.763071	AMN/KRT18/LAMP1/RAB6A	4
BP	GO:0022409	Positive regulation of cell-cell adhesion	9/104	129/2818	0.046101	0.763071	AGER/CD83/GP1BA/IL1RL2/IL4R/ITGB2/LEP/MEGF10/TNFRSF14	9
BP	GO:1901653	Cellular response to peptide	7/104	90/2818	0.0461875	0.763071	AGER/AHSG/BAIAP2/LEP/MZB1/RARRES2/SLC39A14	7
BP	GO:0048565	Digestive tract development	4/104	38/2818	0.0493803	0.763071	AGR2/EGFR/FGFR2/RARRES2	4
BP	GO:0002888	Positive regulation of myeloid leukocyte mediated immunity	2/104	10/2818	0.0500369	0.763071	ITGAM/ITGB2	2
BP	GO:0003416	Endochondral bone growth	2/104	10/2818	0.0500369	0.763071	COMP/FGFR2	2
BP	GO:0032928	Regulation of superoxide anion generation	2/104	10/2818	0.0500369	0.763071	ITGAM/ITGB2	2
BP	GO:0034311	Diol metabolic process	2/104	10/2818	0.0500369	0.763071	ASAH2/NAAA	2
BP	GO:0045933	Positive regulation of muscle contraction	2/104	10/2818	0.0500369	0.763071	ACE2/CHGA	2
BP	GO:0050999	Regulation of nitric-oxide synthase activity	2/104	10/2818	0.0500369	0.763071	EGFR/LEP	2
BP	GO:0061037	Negative regulation of cartilage development	2/104	10/2818	0.0500369	0.763071	LEP/LTBP3	2
BP	GO:0090313	Regulation of protein targeting to membrane	2/104	10/2818	0.0500369	0.763071	ITGAM/ITGB2	2
BP	GO:0090314	Positive regulation of protein targeting to membrane	2/104	10/2818	0.0500369	0.763071	ITGAM/ITGB2	2
BP	GO:1903524	Positive regulation of blood circulation	2/104	10/2818	0.0500369	0.763071	ACE2/CHGA	2
BP	GO:1904996	Positive regulation of leukocyte adhesion to vascular endothelial cell	2/104	10/2818	0.0500369	0.763071	GP1BA/ITGB2	2
BP	GO:0048736	Appendage development	3/104	23/2818	0.0505994	0.763071	COMP/FGFR2/SMOC1	3
BP	GO:0060173	Limb development	3/104	23/2818	0.0505994	0.763071	COMP/FGFR2/SMOC1	3
BP	GO:0071417	Cellular response to organonitrogen compound	10/104	152/2818	0.051091	0.763071	AGER/AGRN/AHSG/BAIAP2/EGFR/FOLR1/LEP/MZB1/RARRES2/SLC39A14	10
BP	GO:0045321	Leukocyte activation	19/104	351/2818	0.0518784	0.763071	AGER/CD83/CHGA/CLEC4A/CTSL/CXADR/HHEX/IL18R1/IL1RL2/IL4R/ITGAM/ITGB2/LAMP1/LDLR/LEP/MERTK/MZB1/SIT1/TNFRSF14	19
BP	GO:0016032	Viral process	9/104	132/2818	0.0521058	0.763071	ACE2/CTSL/CXADR/EGFR/FURIN/ITGAV/LAMP1/LDLR/TNFRSF14	9
BP	GO:0030101	Natural killer cell activation	4/104	39/2818	0.0535172	0.763071	IL18R1/LAMP1/LEP/MERTK	4
BP	GO:0150076	Neuroinflammatory response	4/104	39/2818	0.0535172	0.763071	AGER/ITGAM/ITGB2/LDLR	4
BP	GO:0007613	Memory	3/104	24/2818	0.0563244	0.763071	CALB1/LDLR/PTN	3
BP	GO:0009620	Response to fungus	3/104	24/2818	0.0563244	0.763071	CHGA/CLEC4A/RARRES2	3
BP	GO:0015748	Organophosphate ester transport	3/104	24/2818	0.0563244	0.763071	APOA1/LDLR/PLTP	3
BP	GO:0019915	Lipid storage	3/104	24/2818	0.0563244	0.763071	APOA1/ITGAV/LEP	3
BP	GO:0043277	Apoptotic cell clearance	3/104	24/2818	0.0563244	0.763071	ITGAV/MEGF10/MERTK	3
BP	GO:0060291	Long-term synaptic potentiation	3/104	24/2818	0.0563244	0.763071	AGER/CALB1/PTN	3
BP	GO:0060349	Bone morphogenesis	3/104	24/2818	0.0563244	0.763071	COMP/FGFR2/LTBP3	3
BP	GO:0061756	Leukocyte adhesion to vascular endothelial cell	3/104	24/2818	0.0563244	0.763071	GP1BA/ITGB2/LEP	3
BP	GO:0099024	Plasma membrane invagination	3/104	24/2818	0.0563244	0.763071	ITGAM/ITGB2/MEGF10	3
BP	GO:1903039	Positive regulation of leukocyte cell-cell adhesion	8/104	114/2818	0.056941	0.763071	AGER/CD83/GP1BA/IL1RL2/IL4R/ITGB2/LEP/TNFRSF14	8
BP	GO:0033627	Cell adhesion mediated by integrin	4/104	40/2818	0.0578376	0.763071	ITGA11/ITGAM/ITGAV/ITGB2	4
BP	GO:0006767	Water-soluble vitamin metabolic process	2/104	11/2818	0.0597136	0.763071	AMN/FOLR1	2
BP	GO:0034114	Regulation of heterotypic cell-cell adhesion	2/104	11/2818	0.0597136	0.763071	AGER/APOA1	2
BP	GO:0046794	Transport of virus	2/104	11/2818	0.0597136	0.763071	ACE2/CTSL	2
BP	GO:0051955	Regulation of amino acid transport	2/104	11/2818	0.0597136	0.763071	ACE2/LEP	2
BP	GO:0070498	Interleukin-1-mediated signaling pathway	2/104	11/2818	0.0597136	0.763071	IL1RAP/IL1RL2	2
BP	GO:0071404	Cellular response to low-density lipoprotein particle stimulus	2/104	11/2818	0.0597136	0.763071	ITGB2/LDLR	2
BP	GO:1900744	Regulation of p38MAPK cascade	2/104	11/2818	0.0597136	0.763071	AGER/LEP	2
BP	GO:0051668	Localization within membrane	10/104	157/2818	0.0612153	0.763071	AGER/AGR2/AGRN/AMN/EGFR/ITGAM/ITGB2/KRT18/PTN/RAB6A	10
BP	GO:0030193	Regulation of blood coagulation	4/104	41/2818	0.0623402	0.763071	F7/FAP/GP1BA/PROC	4
BP	GO:0032963	Collagen metabolic process	4/104	41/2818	0.0623402	0.763071	CTSL/FAP/FURIN/PEPD	4
BP	GO:0034109	Homotypic cell-cell adhesion	4/104	41/2818	0.0623402	0.763071	CDHR5/COMP/CXADR/MEGF10	4
BP	GO:0055123	Digestive system development	4/104	41/2818	0.0623402	0.763071	AGR2/EGFR/FGFR2/RARRES2	4
BP	GO:0007631	Feeding behavior	3/104	25/2818	0.0623442	0.763071	ACE2/LEP/REN	3
BP	GO:0010324	Membrane invagination	3/104	25/2818	0.0623442	0.763071	ITGAM/ITGB2/MEGF10	3
BP	GO:0009719	Response to endogenous stimulus	24/104	479/2818	0.0645953	0.763071	AGER/AGRN/AHSG/BAIAP2/COMP/CTSL/EGFR/F7/FGFR2/FOLR1/FURIN/GFRA1/HHEX/ITGB2/LDLR/LEP/LTBP3/MZB1/RARRES2/REN/SLC39A14/TSHB/VASN/VWC2	24
BP	GO:0050867	Positive regulation of cell activation	10/104	159/2818	0.0656096	0.763071	AGER/CD83/GP1BA/IL1RL2/IL4R/ITGAM/ITGB2/LAMP1/LEP/TNFRSF14	10
BP	GO:0031589	Cell-substrate adhesion	9/104	138/2818	0.0656166	0.763071	AGR2/APOA1/EPHA1/ITGA11/ITGAM/ITGAV/ITGB2/MERTK/VWC2	9
BP	GO:0006508	Proteolysis	21/104	409/2818	0.0669336	0.763071	ACE2/ADAM22/ADAMTS8/AGER/AHSG/C1RL/CNDP1/COMP/CTSL/CTSO/CTSZ/F7/FAP/FETUB/FURIN/PEPD/PROC/REN/SERPINA6/SERPINA7/TMPRSS5	21
BP	GO:0032755	Positive regulation of interleukin-6 production	4/104	42/2818	0.0670233	0.763071	AGER/IL1RAP/IL1RL2/LEP	4
BP	GO:0055001	Muscle cell development	4/104	42/2818	0.0670233	0.763071	COMP/CXADR/DNER/MEGF10	4
BP	GO:0106106	Cold-induced thermogenesis	4/104	42/2818	0.0670233	0.763071	IL18R1/IL4R/LEP/OXT	4
BP	GO:0120161	Regulation of cold-induced thermogenesis	4/104	42/2818	0.0670233	0.763071	IL18R1/IL4R/LEP/OXT	4
BP	GO:0002886	Regulation of myeloid leukocyte mediated immunity	3/104	26/2818	0.0686508	0.763071	IL4R/ITGAM/ITGB2	3
BP	GO:0006576	Biogenic amine metabolic process	3/104	26/2818	0.0686508	0.763071	ITGAM/ITGB2/NAAA	3
BP	GO:0007519	Skeletal muscle tissue development	3/104	26/2818	0.0686508	0.763071	DNER/ELN/MEGF10	3
BP	GO:0022404	Molting cycle process	3/104	26/2818	0.0686508	0.763071	EGFR/FGFR2/LRIG1	3
BP	GO:0022405	Hair cycle process	3/104	26/2818	0.0686508	0.763071	EGFR/FGFR2/LRIG1	3
BP	GO:0071326	Cellular response to monosaccharide stimulus	3/104	26/2818	0.0686508	0.763071	AGER/LEP/SLC39A14	3
BP	GO:0033013	Tetrapyrrole metabolic process	2/104	12/2818	0.0699712	0.763071	AMBP/AMN	2
BP	GO:0042417	Dopamine metabolic process	2/104	12/2818	0.0699712	0.763071	ITGAM/ITGB2	2
BP	GO:0044058	Regulation of digestive system process	2/104	12/2818	0.0699712	0.763071	APOA1/LEP	2
BP	GO:0048566	Embryonic digestive tract development	2/104	12/2818	0.0699712	0.763071	FGFR2/RARRES2	2
BP	GO:0055094	Response to lipoprotein particle	2/104	12/2818	0.0699712	0.763071	ITGB2/LDLR	2
BP	GO:0060441	Epithelial tube branching involved in lung morphogenesis	2/104	12/2818	0.0699712	0.763071	CTSZ/FGFR2	2
BP	GO:0071402	Cellular response to lipoprotein particle stimulus	2/104	12/2818	0.0699712	0.763071	ITGB2/LDLR	2
BP	GO:0090322	Regulation of superoxide metabolic process	2/104	12/2818	0.0699712	0.763071	ITGAM/ITGB2	2
BP	GO:0097066	Response to thyroid hormone	2/104	12/2818	0.0699712	0.763071	CTSL/F7	2
BP	GO:0120009	Intermembrane lipid transfer	2/104	12/2818	0.0699712	0.763071	APOA1/PLTP	2
BP	GO:0050764	Regulation of phagocytosis	4/104	43/2818	0.071885	0.767437	AHSG/APOA1/ITGAV/MERTK	4
BP	GO:0050818	Regulation of coagulation	4/104	43/2818	0.071885	0.767437	F7/FAP/GP1BA/PROC	4
BP	GO:0051017	Actin filament bundle assembly	4/104	43/2818	0.071885	0.767437	APOA1/BAIAP2/ELN/EPHA1	4
BP	GO:0061572	Actin filament bundle organization	4/104	43/2818	0.071885	0.767437	APOA1/BAIAP2/ELN/EPHA1	4
BP	GO:0046649	Lymphocyte activation	15/104	274/2818	0.0748081	0.782578	AGER/CD83/CLEC4A/CTSL/CXADR/HHEX/IL18R1/IL1RL2/IL4R/LAMP1/LEP/MERTK/MZB1/SIT1/TNFRSF14	15
BP	GO:0003073	Regulation of systemic arterial blood pressure	3/104	27/2818	0.0752357	0.782578	ACE2/CTSZ/REN	3
BP	GO:0018958	Phenol-containing compound metabolic process	3/104	27/2818	0.0752357	0.782578	ITGAM/ITGB2/TG	3
BP	GO:0019751	Polyol metabolic process	3/104	27/2818	0.0752357	0.782578	ASAH2/LEP/NAAA	3
BP	GO:0061024	Membrane organization	11/104	185/2818	0.0758065	0.782578	ACE2/AGRN/APOA1/BAIAP2/CTSL/EGFR/FOLR1/ITGAM/ITGB2/MEGF10/PLTP	11
BP	GO:0007369	Gastrulation	4/104	44/2818	0.076923	0.782578	APOA1/FGFR2/ITGAV/ITGB2	4
BP	GO:0007586	Digestion	4/104	44/2818	0.076923	0.782578	APOA1/ASAH2/LDLR/LEP	4
BP	GO:0071495	Cellular response to endogenous stimulus	20/104	392/2818	0.0772035	0.782578	AGER/AGRN/AHSG/BAIAP2/COMP/CTSL/EGFR/FGFR2/FOLR1/FURIN/GFRA1/HHEX/LEP/LTBP3/MZB1/RARRES2/REN/SLC39A14/VASN/VWC2	20
BP	GO:0006516	Glycoprotein catabolic process	2/104	13/2818	0.0807546	0.782578	CTSL/GUSB	2
BP	GO:0035036	Sperm-egg recognition	2/104	13/2818	0.0807546	0.782578	FETUB/FOLR1	2
BP	GO:0043372	Positive regulation of CD4-positive, alpha-beta T cell differentiation	2/104	13/2818	0.0807546	0.782578	CD83/IL4R	2
BP	GO:0070168	Negative regulation of biomineral tissue development	2/104	13/2818	0.0807546	0.782578	AHSG/LTBP3	2
BP	GO:0002820	Negative regulation of adaptive immune response	3/104	28/2818	0.0820902	0.782578	C4BPB/IL4R/TNFRSF14	3
BP	GO:0043200	Response to amino acid	3/104	28/2818	0.0820902	0.782578	BAIAP2/EGFR/F7	3
BP	GO:0060538	Skeletal muscle organ development	3/104	28/2818	0.0820902	0.782578	DNER/ELN/MEGF10	3
BP	GO:1901224	Positive regulation of non-canonical NF-kappaB signal transduction	3/104	28/2818	0.0820902	0.782578	AGER/EGFR/IL18R1	3
BP	GO:0001890	Placenta development	4/104	45/2818	0.0821346	0.782578	EGFR/FGFR2/LEP/PTN	4
BP	GO:0002275	Myeloid cell activation involved in immune response	4/104	45/2818	0.0821346	0.782578	CHGA/IL4R/ITGAM/ITGB2	4
BP	GO:0006650	Glycerophospholipid metabolic process	4/104	45/2818	0.0821346	0.782578	APOA1/LDLR/NAAA/PON1	4
BP	GO:0046634	Regulation of alpha-beta T cell activation	4/104	45/2818	0.0821346	0.782578	AGER/CD83/IL4R/TNFRSF14	4
BP	GO:1990845	Adaptive thermogenesis	4/104	45/2818	0.0821346	0.782578	IL18R1/IL4R/LEP/OXT	4
BP	GO:2000377	Regulation of reactive oxygen species metabolic process	4/104	45/2818	0.0821346	0.782578	ACE2/ITGAM/ITGB2/LEP	4
BP	GO:0003008	System process	20/104	395/2818	0.0821768	0.782578	ACE2/AGER/AMN/APOA1/BAIAP2/CA6/CALB1/CEACAM16/CHGA/COMP/CTSZ/CXADR/EGFR/ELN/LDLR/LEP/LRIG1/OCLN/PTN/REN	20
BP	GO:1901699	Cellular response to nitrogen compound	10/104	166/2818	0.0825764	0.782709	AGER/AGRN/AHSG/BAIAP2/EGFR/FOLR1/LEP/MZB1/RARRES2/SLC39A14	10
BP	GO:0098742	Cell-cell adhesion via plasma-membrane adhesion molecules	7/104	103/2818	0.0832891	0.785792	ALCAM/APOA1/CDHR5/CXADR/IL1RAP/ITGAM/ITGB2	7
BP	GO:0002694	Regulation of leukocyte activation	13/104	233/2818	0.0838279	0.787214	AGER/CD83/IL1RL2/IL4R/ITGAM/ITGB2/LAMP1/LDLR/LEP/MERTK/MZB1/SIT1/TNFRSF14	13
BP	GO:0006954	Inflammatory response	17/104	326/2818	0.0856263	0.788468	ACE2/AGER/AGR2/AHSG/APOA1/FURIN/IL18R1/IL1RAP/IL1RL2/IL4R/ITGAM/ITGB2/LDLR/LEP/PROC/PTN/RARRES2	17
BP	GO:0050865	Regulation of cell activation	14/104	257/2818	0.0866061	0.788468	AGER/CD83/GP1BA/IL1RL2/IL4R/ITGAM/ITGB2/LAMP1/LDLR/LEP/MERTK/MZB1/SIT1/TNFRSF14	14
BP	GO:0048639	Positive regulation of developmental growth	4/104	46/2818	0.0875172	0.788468	AGR2/AGRN/FGFR2/LEP	4
BP	GO:0001704	Formation of primary germ layer	3/104	29/2818	0.0892046	0.788468	FGFR2/ITGAV/ITGB2	3
BP	GO:0009308	Amine metabolic process	3/104	29/2818	0.0892046	0.788468	ITGAM/ITGB2/NAAA	3
BP	GO:0042303	Molting cycle	3/104	29/2818	0.0892046	0.788468	EGFR/FGFR2/LRIG1	3
BP	GO:0042633	Hair cycle	3/104	29/2818	0.0892046	0.788468	EGFR/FGFR2/LRIG1	3
BP	GO:0007517	Muscle organ development	5/104	65/2818	0.0895556	0.788468	DNER/ELN/FGFR2/ITGA11/MEGF10	5
BP	GO:0007596	Blood coagulation	7/104	105/2818	0.0901911	0.788468	C4BPB/COMP/F7/FAP/GP1BA/MERTK/PROC	7
BP	GO:0050817	Coagulation	7/104	105/2818	0.0901911	0.788468	C4BPB/COMP/F7/FAP/GP1BA/MERTK/PROC	7
BP	GO:0001676	Long-chain fatty acid metabolic process	2/104	14/2818	0.0920117	0.788468	ASAH2/GSTA1	2
BP	GO:0002446	Neutrophil mediated immunity	2/104	14/2818	0.0920117	0.788468	ITGAM/ITGB2	2
BP	GO:0007431	Salivary gland development	2/104	14/2818	0.0920117	0.788468	EGFR/FGFR2	2
BP	GO:0007435	Salivary gland morphogenesis	2/104	14/2818	0.0920117	0.788468	EGFR/FGFR2	2
BP	GO:0019229	Regulation of vasoconstriction	2/104	14/2818	0.0920117	0.788468	ACE2/LEP	2
BP	GO:0042058	Regulation of epidermal growth factor receptor signaling pathway	2/104	14/2818	0.0920117	0.788468	AGR2/EGFR	2
BP	GO:0048143	Astrocyte activation	2/104	14/2818	0.0920117	0.788468	AGER/LDLR	2
BP	GO:0060428	Lung epithelium development	2/104	14/2818	0.0920117	0.788468	AGR2/FGFR2	2
BP	GO:0001910	Regulation of leukocyte mediated cytotoxicity	4/104	47/2818	0.0930676	0.788468	AGER/ITGAM/LAMP1/LEP	4
BP	GO:0008202	Steroid metabolic process	6/104	86/2818	0.0953574	0.788468	APOA1/APOF/LDLR/LEP/PON1/SERPINA6	6
BP	GO:0009888	Tissue development	22/104	451/2818	0.09582	0.788468	AGR2/AHSG/CALB1/COMP/CTSZ/CXADR/DNER/EGFR/ELN/FGFR2/FOLR1/GSTA1/ITGAM/ITGAV/ITGB2/LEP/LTBP3/MEGF10/PROC/PTN/SLC39A14/VASN	22
BP	GO:2000514	Regulation of CD4-positive, alpha-beta T cell activation	3/104	30/2818	0.0965694	0.788468	AGER/CD83/IL4R	3
BP	GO:0010243	Response to organonitrogen compound	14/104	262/2818	0.0978364	0.788468	AGER/AGRN/AHSG/BAIAP2/EGFR/F7/FOLR1/ITGB2/LDLR/LEP/MZB1/RARRES2/REN/SLC39A14	14
BP	GO:1903131	Mononuclear cell differentiation	9/104	150/2818	0.0988395	0.788468	AGER/CD83/CTSL/HHEX/IL18R1/IL1RL2/IL4R/LEP/MERTK	9
BP	GO:0045055	Regulated exocytosis	5/104	67/2818	0.0989381	0.788468	CHGA/IL4R/ITGAM/ITGB2/LAMP1	5
BP	GO:0061041	Regulation of wound healing	5/104	67/2818	0.0989381	0.788468	F7/FAP/GP1BA/OCLN/PROC	5
BP	GO:0002443	Leukocyte mediated immunity	10/104	172/2818	0.0991095	0.788468	AGER/C1RL/C4BPB/CHGA/IL18R1/IL4R/ITGAM/ITGB2/LAMP1/LEP	10
BP	GO:0007599	Hemostasis	7/104	108/2818	0.101137	0.788468	C4BPB/COMP/F7/FAP/GP1BA/MERTK/PROC	7
BP	GO:0002696	Positive regulation of leukocyte activation	9/104	151/2818	0.101985	0.788468	AGER/CD83/IL1RL2/IL4R/ITGAM/ITGB2/LAMP1/LEP/TNFRSF14	9
BP	GO:0006584	Catecholamine metabolic process	2/104	15/2818	0.103694	0.788468	ITGAM/ITGB2	2
BP	GO:0006865	Amino acid transport	2/104	15/2818	0.103694	0.788468	ACE2/LEP	2
BP	GO:0009712	Catechol-containing compound metabolic process	2/104	15/2818	0.103694	0.788468	ITGAM/ITGB2	2
BP	GO:0030279	Negative regulation of ossification	2/104	15/2818	0.103694	0.788468	AHSG/LTBP3	2
BP	GO:0033687	Osteoblast proliferation	2/104	15/2818	0.103694	0.788468	FGFR2/ITGAV	2
BP	GO:0033688	Regulation of osteoblast proliferation	2/104	15/2818	0.103694	0.788468	FGFR2/ITGAV	2
BP	GO:0035987	Endodermal cell differentiation	2/104	15/2818	0.103694	0.788468	ITGAV/ITGB2	2
BP	GO:0038066	P38MAPK cascade	2/104	15/2818	0.103694	0.788468	AGER/LEP	2
BP	GO:0042554	Superoxide anion generation	2/104	15/2818	0.103694	0.788468	ITGAM/ITGB2	2
BP	GO:0046636	Negative regulation of alpha-beta T cell activation	2/104	15/2818	0.103694	0.788468	IL4R/TNFRSF14	2
BP	GO:0048645	Animal organ formation	2/104	15/2818	0.103694	0.788468	FGFR2/FOLR1	2
BP	GO:0050994	Regulation of lipid catabolic process	2/104	15/2818	0.103694	0.788468	LDLR/RARRES2	2
BP	GO:0071295	Cellular response to vitamin	2/104	15/2818	0.103694	0.788468	FOLR1/LEP	2
BP	GO:0072384	Organelle transport along microtubule	2/104	15/2818	0.103694	0.788468	LAMP1/RAB6A	2
BP	GO:1901184	Regulation of ERBB signaling pathway	2/104	15/2818	0.103694	0.788468	AGR2/EGFR	2
BP	GO:1904994	Regulation of leukocyte adhesion to vascular endothelial cell	2/104	15/2818	0.103694	0.788468	GP1BA/ITGB2	2
BP	GO:2000736	Regulation of stem cell differentiation	2/104	15/2818	0.103694	0.788468	LTBP3/PTN	2
BP	GO:0050877	Nervous system process	11/104	196/2818	0.103997	0.788468	ACE2/AGER/BAIAP2/CA6/CALB1/CEACAM16/COMP/EGFR/LDLR/LRIG1/PTN	11
BP	GO:0030098	Lymphocyte differentiation	8/104	130/2818	0.104089	0.788468	CD83/CTSL/HHEX/IL18R1/IL1RL2/IL4R/LEP/MERTK	8
BP	GO:0032355	Response to estradiol	3/104	31/2818	0.104174	0.788468	EGFR/F7/LEP	3
BP	GO:0035051	Cardiocyte differentiation	3/104	31/2818	0.104174	0.788468	CXADR/EGFR/FOLR1	3
BP	GO:0071322	Cellular response to carbohydrate stimulus	3/104	31/2818	0.104174	0.788468	AGER/LEP/SLC39A14	3
BP	GO:0120162	Positive regulation of cold-induced thermogenesis	3/104	31/2818	0.104174	0.788468	IL4R/LEP/OXT	3
BP	GO:0001659	Temperature homeostasis	4/104	49/2818	0.104658	0.789186	IL18R1/IL4R/LEP/OXT	4
BP	GO:0030217	T cell differentiation	6/104	89/2818	0.108053	0.809654	CD83/CTSL/IL18R1/IL1RL2/IL4R/LEP	6
BP	GO:0044057	Regulation of system process	8/104	132/2818	0.111184	0.809654	ACE2/AGER/APOA1/BAIAP2/CHGA/CXADR/LEP/REN	8
BP	GO:0030038	Contractile actin filament bundle assembly	3/104	32/2818	0.112009	0.809654	APOA1/ELN/EPHA1	3
BP	GO:0043149	Stress fiber assembly	3/104	32/2818	0.112009	0.809654	APOA1/ELN/EPHA1	3
BP	GO:0002699	Positive regulation of immune effector process	7/104	111/2818	0.112785	0.809654	IL18R1/IL4R/ITGAM/ITGB2/LAMP1/MZB1/TNFRSF14	7
BP	GO:0003018	Vascular process in circulatory system	5/104	70/2818	0.113906	0.809654	ACE2/AGER/COMP/LEP/OCLN	5
BP	GO:0002250	Adaptive immune response	11/104	200/2818	0.11562	0.809654	AGER/ALCAM/C1RL/C4BPB/CLEC4A/CTSL/FCAMR/IL18R1/IL4R/SIT1/TNFRSF14	11
BP	GO:0001706	Endoderm formation	2/104	16/2818	0.115755	0.809654	ITGAV/ITGB2	2
BP	GO:0002067	Glandular epithelial cell differentiation	2/104	16/2818	0.115755	0.809654	AGR2/FGFR2	2
BP	GO:0002478	Antigen processing and presentation of exogenous peptide antigen	2/104	16/2818	0.115755	0.809654	CLEC4A/CTSL	2
BP	GO:0002825	Regulation of T-helper 1 type immune response	2/104	16/2818	0.115755	0.809654	IL18R1/IL4R	2
BP	GO:0006730	One-carbon metabolic process	2/104	16/2818	0.115755	0.809654	CA14/CA6	2
BP	GO:0006820	Monoatomic anion transport	2/104	16/2818	0.115755	0.809654	SLC39A14/TG	2
BP	GO:0006910	Phagocytosis, recognition	2/104	16/2818	0.115755	0.809654	C4BPB/MEGF10	2
BP	GO:0010883	Regulation of lipid storage	2/104	16/2818	0.115755	0.809654	ITGAV/LEP	2
BP	GO:0044060	Regulation of endocrine process	2/104	16/2818	0.115755	0.809654	LEP/REN	2
BP	GO:0048013	Ephrin receptor signaling pathway	2/104	16/2818	0.115755	0.809654	EPHA1/EPHB6	2
BP	GO:0048286	Lung alveolus development	2/104	16/2818	0.115755	0.809654	FGFR2/LTBP3	2
BP	GO:0071230	Cellular response to amino acid stimulus	2/104	16/2818	0.115755	0.809654	BAIAP2/EGFR	2
BP	GO:0071300	Cellular response to retinoic acid	2/104	16/2818	0.115755	0.809654	FGFR2/LEP	2
BP	GO:1905953	Negative regulation of lipid localization	2/104	16/2818	0.115755	0.809654	ITGAV/LEP	2
BP	GO:0002444	Myeloid leukocyte mediated immunity	4/104	51/2818	0.116877	0.814696	CHGA/IL4R/ITGAM/ITGB2	4
BP	GO:0032870	Cellular response to hormone stimulus	8/104	134/2818	0.118541	0.815985	AHSG/BAIAP2/CTSL/LEP/MZB1/RARRES2/REN/SLC39A14	8
BP	GO:0007611	Learning or memory	5/104	71/2818	0.119127	0.815985	AGER/CALB1/EGFR/LDLR/PTN	5
BP	GO:0002062	Chondrocyte differentiation	3/104	33/2818	0.120063	0.815985	COMP/LTBP3/SLC39A14	3
BP	GO:0046849	Bone remodeling	3/104	33/2818	0.120063	0.815985	LEP/LTBP3/PTN	3
BP	GO:1903034	Regulation of response to wounding	6/104	92/2818	0.121584	0.815985	F7/FAP/GP1BA/OCLN/PROC/PTN	6
BP	GO:0007610	Behavior	9/104	157/2818	0.122061	0.815985	ACE2/AGER/CALB1/EGFR/LDLR/LEP/PTN/REN/SELENOP	9
BP	GO:0050878	Regulation of body fluid levels	8/104	135/2818	0.122316	0.815985	AGR2/C4BPB/COMP/F7/FAP/GP1BA/MERTK/PROC	8
BP	GO:0048167	Regulation of synaptic plasticity	4/104	52/2818	0.123213	0.815985	AGER/BAIAP2/CALB1/PTN	4
BP	GO:0035295	Tube development	17/104	344/2818	0.124603	0.815985	AGR2/CALB1/COMP/CTSZ/EGFR/EPHA1/FAP/FGFR2/FOLR1/HHEX/ISM1/ITGAV/LDLR/LEP/LTBP3/NOTCH3/RARRES2	17
BP	GO:0042110	T cell activation	11/104	203/2818	0.124814	0.815985	AGER/CD83/CLEC4A/CTSL/CXADR/IL18R1/IL1RL2/IL4R/LEP/SIT1/TNFRSF14	11
BP	GO:0010518	Positive regulation of phospholipase activity	2/104	17/2818	0.128152	0.815985	EGFR/FGFR2	2
BP	GO:0031670	Cellular response to nutrient	2/104	17/2818	0.128152	0.815985	FOLR1/LEP	2
BP	GO:0032633	Interleukin-4 production	2/104	17/2818	0.128152	0.815985	CD83/IL1RAP	2
BP	GO:0032673	Regulation of interleukin-4 production	2/104	17/2818	0.128152	0.815985	CD83/IL1RAP	2
BP	GO:0035272	Exocrine system development	2/104	17/2818	0.128152	0.815985	EGFR/FGFR2	2
BP	GO:0043370	Regulation of CD4-positive, alpha-beta T cell differentiation	2/104	17/2818	0.128152	0.815985	CD83/IL4R	2
BP	GO:0046324	Regulation of glucose import	2/104	17/2818	0.128152	0.815985	LEP/OCLN	2
BP	GO:0050901	Leukocyte tethering or rolling	2/104	17/2818	0.128152	0.815985	GP1BA/LEP	2
BP	GO:0060425	Lung morphogenesis	2/104	17/2818	0.128152	0.815985	CTSZ/FGFR2	2
BP	GO:0071364	Cellular response to epidermal growth factor stimulus	2/104	17/2818	0.128152	0.815985	BAIAP2/EGFR	2
BP	GO:0090278	Negative regulation of peptide hormone secretion	2/104	17/2818	0.128152	0.815985	CHGA/LEP	2
BP	GO:1903533	Regulation of protein targeting	2/104	17/2818	0.128152	0.815985	ITGAM/ITGB2	2
BP	GO:1990000	Amyloid fibril formation	2/104	17/2818	0.128152	0.815985	FURIN/LDLR	2
BP	GO:0001823	Mesonephros development	3/104	34/2818	0.128326	0.815985	CALB1/FGFR2/REN	3
BP	GO:0019218	Regulation of steroid metabolic process	3/104	34/2818	0.128326	0.815985	APOA1/LDLR/LEP	3
BP	GO:0030195	Negative regulation of blood coagulation	3/104	34/2818	0.128326	0.815985	FAP/GP1BA/PROC	3
BP	GO:0050829	Defense response to Gram-negative bacterium	3/104	34/2818	0.128326	0.815985	CHGA/RARRES2/TNFRSF14	3
BP	GO:0090263	Positive regulation of canonical Wnt signaling pathway	3/104	34/2818	0.128326	0.815985	EGFR/FGFR2/HHEX	3
BP	GO:0043434	Response to peptide hormone	7/104	116/2818	0.133713	0.817302	AHSG/BAIAP2/F7/LEP/MZB1/RARRES2/SLC39A14	7
BP	GO:0010811	Positive regulation of cell-substrate adhesion	4/104	54/2818	0.136313	0.817302	AGR2/APOA1/EPHA1/VWC2	4
BP	GO:0017157	Regulation of exocytosis	4/104	54/2818	0.136313	0.817302	IL4R/ITGAM/ITGB2/LAMP1	4
BP	GO:0001101	Response to acid chemical	3/104	35/2818	0.136787	0.817302	BAIAP2/EGFR/F7	3
BP	GO:0022600	Digestive system process	3/104	35/2818	0.136787	0.817302	APOA1/LDLR/LEP	3
BP	GO:0050766	Positive regulation of phagocytosis	3/104	35/2818	0.136787	0.817302	AHSG/APOA1/MERTK	3
BP	GO:1901222	Regulation of non-canonical NF-kappaB signal transduction	3/104	35/2818	0.136787	0.817302	AGER/EGFR/IL18R1	3
BP	GO:0007417	Central nervous system development	12/104	230/2818	0.136975	0.817302	ADAM22/AGER/DNER/EGFR/FGFR2/ITGAM/LDLR/LEP/MXRA8/NOTCH3/PTN/SELENOP	12
BP	GO:0002792	Negative regulation of peptide secretion	2/104	18/2818	0.140844	0.817302	CHGA/LEP	2
BP	GO:0031641	Regulation of myelination	2/104	18/2818	0.140844	0.817302	PTN/TG	2
BP	GO:0032768	Regulation of monooxygenase activity	2/104	18/2818	0.140844	0.817302	EGFR/LEP	2
BP	GO:0046173	Polyol biosynthetic process	2/104	18/2818	0.140844	0.817302	ASAH2/LEP	2
BP	GO:0050919	Negative chemotaxis	2/104	18/2818	0.140844	0.817302	APOA1/ITGAV	2
BP	GO:0055117	Regulation of cardiac muscle contraction	2/104	18/2818	0.140844	0.817302	ACE2/CHGA	2
BP	GO:0070849	Response to epidermal growth factor	2/104	18/2818	0.140844	0.817302	BAIAP2/EGFR	2
BP	GO:0071229	Cellular response to acid chemical	2/104	18/2818	0.140844	0.817302	BAIAP2/EGFR	2
BP	GO:1900076	Regulation of cellular response to insulin stimulus	2/104	18/2818	0.140844	0.817302	AHSG/LEP	2
BP	GO:0002687	Positive regulation of leukocyte migration	5/104	75/2818	0.14111	0.817302	AGER/F7/PTN/RARRES2/TNFRSF14	5
BP	GO:0002252	Immune effector process	13/104	255/2818	0.141689	0.817302	AGER/APOA1/C1RL/C4BPB/CHGA/IL18R1/IL4R/ITGAM/ITGB2/LAMP1/LEP/MZB1/TNFRSF14	13
BP	GO:0002702	Positive regulation of production of molecular mediator of immune response	4/104	55/2818	0.14307	0.817302	IL18R1/IL4R/MZB1/TNFRSF14	4
BP	GO:0032872	Regulation of stress-activated MAPK cascade	4/104	55/2818	0.14307	0.817302	AGER/AMBP/EGFR/LEP	4
BP	GO:0048863	Stem cell differentiation	4/104	55/2818	0.14307	0.817302	FGFR2/FOLR1/LTBP3/PTN	4
BP	GO:0007186	G protein-coupled receptor signaling pathway	9/104	163/2818	0.144152	0.817302	ADGRD1/AGRN/APOA1/CHGA/GAST/GP1BA/GPRC5C/SLC39A14/TSHB	9
BP	GO:0032370	Positive regulation of lipid transport	3/104	36/2818	0.145435	0.817302	APOA1/PLTP/PON1	3
BP	GO:0035150	Regulation of tube size	3/104	36/2818	0.145435	0.817302	ACE2/COMP/LEP	3
BP	GO:0035296	Regulation of tube diameter	3/104	36/2818	0.145435	0.817302	ACE2/COMP/LEP	3
BP	GO:0046165	Alcohol biosynthetic process	3/104	36/2818	0.145435	0.817302	APOA1/ASAH2/LEP	3
BP	GO:0050819	Negative regulation of coagulation	3/104	36/2818	0.145435	0.817302	FAP/GP1BA/PROC	3
BP	GO:0097746	Blood vessel diameter maintenance	3/104	36/2818	0.145435	0.817302	ACE2/COMP/LEP	3
BP	GO:0030155	Regulation of cell adhesion	15/104	304/2818	0.145727	0.817302	ADAM22/AGER/AGR2/APOA1/CD83/EPHA1/GP1BA/IL1RL2/IL4R/ITGAV/ITGB2/LEP/MEGF10/TNFRSF14/VWC2	15
BP	GO:0042692	Muscle cell differentiation	6/104	97/2818	0.145908	0.817302	COMP/CXADR/DNER/FGFR2/IL4R/MEGF10	6
BP	GO:0002700	Regulation of production of molecular mediator of immune response	5/104	76/2818	0.146869	0.817302	APOA1/IL18R1/IL4R/MZB1/TNFRSF14	5
BP	GO:0010001	Glial cell differentiation	5/104	76/2818	0.146869	0.817302	AGER/DNER/LDLR/MXRA8/PTN	5
BP	GO:0045927	Positive regulation of growth	5/104	76/2818	0.146869	0.817302	AGR2/AGRN/EGFR/FGFR2/LEP	5
BP	GO:0050777	Negative regulation of immune response	5/104	76/2818	0.146869	0.817302	AMBP/C4BPB/FURIN/IL4R/TNFRSF14	5
BP	GO:1901698	Response to nitrogen compound	14/104	281/2818	0.148487	0.817302	AGER/AGRN/AHSG/BAIAP2/EGFR/F7/FOLR1/ITGB2/LDLR/LEP/MZB1/RARRES2/REN/SLC39A14	14
BP	GO:0007584	Response to nutrient	4/104	56/2818	0.149957	0.817302	F7/FOLR1/LEP/TSHB	4
BP	GO:0070302	Regulation of stress-activated protein kinase signaling cascade	4/104	56/2818	0.149957	0.817302	AGER/AMBP/EGFR/LEP	4
BP	GO:1905475	Regulation of protein localization to membrane	4/104	56/2818	0.149957	0.817302	AGR2/EGFR/ITGAM/ITGB2	4
BP	GO:0045595	Regulation of cell differentiation	19/104	403/2818	0.150407	0.817302	AGER/BAIAP2/CD83/EGFR/FGFR2/IL1RL2/IL4R/ITGAV/LDLR/LEP/LTBP3/MEGF10/NOTCH3/PROC/PTN/RARRES2/SMOC1/VASN/VWC2	19
BP	GO:0051336	Regulation of hydrolase activity	13/104	258/2818	0.150983	0.817302	AGER/AGRN/AHSG/APOA1/CTSL/EGFR/EPHA1/FETUB/FGFR2/FURIN/SERPINA6/SERPINA7/SLC39A14	13
BP	GO:0052547	Regulation of peptidase activity	7/104	120/2818	0.151761	0.817302	AGER/AHSG/CTSL/FETUB/FURIN/SERPINA6/SERPINA7	7
BP	GO:0050890	Cognition	5/104	77/2818	0.152729	0.817302	AGER/CALB1/EGFR/LDLR/PTN	5
BP	GO:0051248	Negative regulation of protein metabolic process	12/104	235/2818	0.153124	0.817302	AHSG/CTSZ/EGFR/EPHA1/FETUB/FURIN/HHEX/ITGAV/LDLR/OCLN/SERPINA6/SERPINA7	12
BP	GO:0000079	Regulation of cyclin-dependent protein serine/threonine kinase activity	2/104	19/2818	0.153793	0.817302	EGFR/HHEX	2
BP	GO:0006612	Protein targeting to membrane	2/104	19/2818	0.153793	0.817302	ITGAM/ITGB2	2
BP	GO:0006942	Regulation of striated muscle contraction	2/104	19/2818	0.153793	0.817302	ACE2/CHGA	2
BP	GO:0014002	Astrocyte development	2/104	19/2818	0.153793	0.817302	AGER/LDLR	2
BP	GO:0015698	Inorganic anion transport	2/104	19/2818	0.153793	0.817302	ADAMTS8/TG	2
BP	GO:0019884	Antigen processing and presentation of exogenous antigen	2/104	19/2818	0.153793	0.817302	CLEC4A/CTSL	2
BP	GO:0032735	Positive regulation of interleukin-12 production	2/104	19/2818	0.153793	0.817302	AGER/LEP	2
BP	GO:0042093	T-helper cell differentiation	2/104	19/2818	0.153793	0.817302	IL18R1/IL4R	2
BP	GO:0046638	Positive regulation of alpha-beta T cell differentiation	2/104	19/2818	0.153793	0.817302	CD83/IL4R	2
BP	GO:0050927	Positive regulation of positive chemotaxis	2/104	19/2818	0.153793	0.817302	AGER/F7	2
BP	GO:0051145	Smooth muscle cell differentiation	2/104	19/2818	0.153793	0.817302	COMP/FGFR2	2
BP	GO:0051496	Positive regulation of stress fiber assembly	2/104	19/2818	0.153793	0.817302	APOA1/EPHA1	2
BP	GO:0052372	Modulation by symbiont of entry into host	2/104	19/2818	0.153793	0.817302	FURIN/ITGAV	2
BP	GO:0060986	Endocrine hormone secretion	2/104	19/2818	0.153793	0.817302	LEP/REN	2
BP	GO:0061337	Cardiac conduction	2/104	19/2818	0.153793	0.817302	ACE2/CXADR	2
BP	GO:1904029	Regulation of cyclin-dependent protein kinase activity	2/104	19/2818	0.153793	0.817302	EGFR/HHEX	2
BP	GO:0033209	Tumor necrosis factor-mediated signaling pathway	3/104	37/2818	0.154259	0.817302	APOA1/KRT18/TNFRSF14	3
BP	GO:0090316	Positive regulation of intracellular protein transport	3/104	37/2818	0.154259	0.817302	ITGAM/ITGB2/LEP	3
BP	GO:0000003	Reproduction	14/104	283/2818	0.154542	0.817302	ACE2/AMBP/CXADR/FETUB/FGFR2/FOLR1/GFRA1/LEP/MERTK/PLTP/PRND/PTN/REN/SELENOP	14
BP	GO:0003002	Regionalization	4/104	57/2818	0.156971	0.817302	FGFR2/FOLR1/HHEX/ITGAM	4
BP	GO:0030323	Respiratory tube development	4/104	57/2818	0.156971	0.817302	AGR2/CTSZ/FGFR2/LTBP3	4
BP	GO:0030324	Lung development	4/104	57/2818	0.156971	0.817302	AGR2/CTSZ/FGFR2/LTBP3	4
BP	GO:0048705	Skeletal system morphogenesis	3/104	38/2818	0.163248	0.817302	COMP/FGFR2/LTBP3	3
BP	GO:1903036	Positive regulation of response to wounding	3/104	38/2818	0.163248	0.817302	F7/OCLN/PTN	3
BP	GO:1901652	Response to peptide	8/104	145/2818	0.163488	0.817302	AGER/AHSG/BAIAP2/F7/LEP/MZB1/RARRES2/SLC39A14	8
BP	GO:0031341	Regulation of cell killing	4/104	58/2818	0.164106	0.817302	AGER/ITGAM/LAMP1/LEP	4
BP	GO:0051495	Positive regulation of cytoskeleton organization	4/104	58/2818	0.164106	0.817302	APOA1/BAIAP2/EPHA1/OCLN	4
BP	GO:0060541	Respiratory system development	4/104	58/2818	0.164106	0.817302	AGR2/CTSZ/FGFR2/LTBP3	4
BP	GO:1901617	Organic hydroxy compound biosynthetic process	4/104	58/2818	0.164106	0.817302	APOA1/ASAH2/LEP/PLTP	4
BP	GO:0002706	Regulation of lymphocyte mediated immunity	5/104	79/2818	0.16474	0.817302	AGER/C4BPB/IL18R1/LAMP1/LEP	5
BP	GO:0071559	Response to transforming growth factor beta	5/104	79/2818	0.16474	0.817302	FGFR2/FOLR1/FURIN/LTBP3/VASN	5
BP	GO:0071560	Cellular response to transforming growth factor beta stimulus	5/104	79/2818	0.16474	0.817302	FGFR2/FOLR1/FURIN/LTBP3/VASN	5
BP	GO:0009611	Response to wounding	12/104	239/2818	0.166744	0.817302	AGER/C4BPB/COMP/DCBLD2/F7/FAP/FOLR1/GP1BA/MERTK/OCLN/PROC/PTN	12
BP	GO:1902903	Regulation of supramolecular fiber organization	6/104	101/2818	0.16686	0.817302	APOA1/BAIAP2/ELN/EPHA1/LDLR/OCLN	6
BP	GO:0007492	Endoderm development	2/104	20/2818	0.166963	0.817302	ITGAV/ITGB2	2
BP	GO:0021954	Central nervous system neuron development	2/104	20/2818	0.166963	0.817302	FGFR2/LEP	2
BP	GO:0032814	Regulation of natural killer cell activation	2/104	20/2818	0.166963	0.817302	LAMP1/LEP	2
BP	GO:0042730	Fibrinolysis	2/104	20/2818	0.166963	0.817302	FAP/GP1BA	2
BP	GO:0043112	Receptor metabolic process	2/104	20/2818	0.166963	0.817302	FURIN/LDLR	2
BP	GO:0050773	Regulation of dendrite development	2/104	20/2818	0.166963	0.817302	BAIAP2/PTN	2
BP	GO:0050926	Regulation of positive chemotaxis	2/104	20/2818	0.166963	0.817302	AGER/F7	2
BP	GO:0051057	Positive regulation of small GTPase mediated signal transduction	2/104	20/2818	0.166963	0.817302	APOA1/ITGAV	2
BP	GO:0060135	Maternal process involved in female pregnancy	2/104	20/2818	0.166963	0.817302	ACE2/PTN	2
BP	GO:1903078	Positive regulation of protein localization to plasma membrane	2/104	20/2818	0.166963	0.817302	AGR2/EGFR	2
BP	GO:2000516	Positive regulation of CD4-positive, alpha-beta T cell activation	2/104	20/2818	0.166963	0.817302	CD83/IL4R	2
BP	GO:0061061	Muscle structure development	8/104	146/2818	0.167931	0.817302	COMP/CXADR/DNER/ELN/FGFR2/IL4R/ITGA11/MEGF10	8
BP	GO:0016042	Lipid catabolic process	5/104	80/2818	0.170885	0.817302	ASAH2/LDLR/LEP/NAAA/RARRES2	5
BP	GO:0050900	Leukocyte migration	10/104	193/2818	0.171161	0.817302	AGER/CHGA/CXADR/F7/GP1BA/ITGB2/LEP/PTN/RARRES2/TNFRSF14	10
BP	GO:0051249	Regulation of lymphocyte activation	10/104	193/2818	0.171161	0.817302	AGER/CD83/IL1RL2/IL4R/LAMP1/LEP/MERTK/MZB1/SIT1/TNFRSF14	10
BP	GO:0048660	Regulation of smooth muscle cell proliferation	4/104	59/2818	0.171358	0.817302	ACE2/ELN/FGFR2/NOTCH3	4
BP	GO:1902905	Positive regulation of supramolecular fiber organization	4/104	59/2818	0.171358	0.817302	APOA1/BAIAP2/EPHA1/OCLN	4
BP	GO:0008016	Regulation of heart contraction	3/104	39/2818	0.172393	0.817302	ACE2/CHGA/CXADR	3
BP	GO:0046328	Regulation of JNK cascade	3/104	39/2818	0.172393	0.817302	AGER/AMBP/EGFR	3
BP	GO:0033002	Muscle cell proliferation	5/104	81/2818	0.17712	0.817302	ACE2/ELN/FGFR2/MEGF10/NOTCH3	5
BP	GO:0150063	Visual system development	5/104	81/2818	0.17712	0.817302	CALB1/EGFR/ITGAM/MERTK/SMOC1	5
BP	GO:0001909	Leukocyte mediated cytotoxicity	4/104	60/2818	0.178722	0.817302	AGER/ITGAM/LAMP1/LEP	4
BP	GO:0048659	Smooth muscle cell proliferation	4/104	60/2818	0.178722	0.817302	ACE2/ELN/FGFR2/NOTCH3	4
BP	GO:0060348	Bone development	4/104	60/2818	0.178722	0.817302	COMP/FGFR2/LEP/LTBP3	4
BP	GO:0022407	Regulation of cell-cell adhesion	10/104	195/2818	0.179107	0.817302	AGER/APOA1/CD83/GP1BA/IL1RL2/IL4R/ITGB2/LEP/MEGF10/TNFRSF14	10
BP	GO:0002287	Alpha-beta T cell activation involved in immune response	2/104	21/2818	0.180321	0.817302	IL18R1/IL4R	2
BP	GO:0002293	Alpha-beta T cell differentiation involved in immune response	2/104	21/2818	0.180321	0.817302	IL18R1/IL4R	2
BP	GO:0002294	CD4-positive, alpha-beta T cell differentiation involved in immune response	2/104	21/2818	0.180321	0.817302	IL18R1/IL4R	2
BP	GO:0042088	T-helper 1 type immune response	2/104	21/2818	0.180321	0.817302	IL18R1/IL4R	2
BP	GO:0042119	Neutrophil activation	2/104	21/2818	0.180321	0.817302	ITGAM/ITGB2	2
BP	GO:0042472	Inner ear morphogenesis	2/104	21/2818	0.180321	0.817302	FGFR2/LRIG1	2
BP	GO:0043903	Regulation of biological process involved in symbiotic interaction	2/104	21/2818	0.180321	0.817302	FURIN/ITGAV	2
BP	GO:0046323	Glucose import	2/104	21/2818	0.180321	0.817302	LEP/OCLN	2
BP	GO:0048839	Inner ear development	3/104	40/2818	0.181681	0.817302	CALB1/FGFR2/LRIG1	3
BP	GO:0035239	Tube morphogenesis	14/104	292/2818	0.183406	0.817302	AGR2/COMP/CTSZ/EGFR/EPHA1/FAP/FGFR2/FOLR1/HHEX/ISM1/ITGAV/LDLR/LEP/NOTCH3	14
BP	GO:0048880	Sensory system development	5/104	82/2818	0.183441	0.817302	CALB1/EGFR/ITGAM/MERTK/SMOC1	5
BP	GO:0060537	Muscle tissue development	5/104	82/2818	0.183441	0.817302	CXADR/DNER/ELN/FGFR2/MEGF10	5
BP	GO:0002449	Lymphocyte mediated immunity	7/104	127/2818	0.185926	0.817302	AGER/C1RL/C4BPB/IL18R1/IL4R/LAMP1/LEP	7
BP	GO:0006644	Phospholipid metabolic process	4/104	61/2818	0.186191	0.817302	APOA1/LDLR/NAAA/PON1	4
BP	GO:0007179	Transforming growth factor beta receptor signaling pathway	4/104	61/2818	0.186191	0.817302	FOLR1/FURIN/LTBP3/VASN	4
BP	GO:0010951	Negative regulation of endopeptidase activity	4/104	61/2818	0.186191	0.817302	AHSG/FETUB/SERPINA6/SERPINA7	4
BP	GO:0051216	Cartilage development	4/104	61/2818	0.186191	0.817302	COMP/LEP/LTBP3/SLC39A14	4
BP	GO:0050870	Positive regulation of T cell activation	6/104	105/2818	0.189021	0.817302	AGER/CD83/IL1RL2/IL4R/LEP/TNFRSF14	6
BP	GO:0002819	Regulation of adaptive immune response	5/104	83/2818	0.189846	0.817302	AGER/C4BPB/IL18R1/IL4R/TNFRSF14	5
BP	GO:0050727	Regulation of inflammatory response	8/104	151/2818	0.190971	0.817302	ACE2/AGER/AHSG/APOA1/FURIN/IL1RL2/LDLR/PROC	8
BP	GO:0018108	Peptidyl-tyrosine phosphorylation	7/104	128/2818	0.191055	0.817302	EGFR/EPHA1/FGFR2/GFRA1/ITGB2/LEP/TNFRSF14	7
BP	GO:0018212	Peptidyl-tyrosine modification	7/104	128/2818	0.191055	0.817302	EGFR/EPHA1/FGFR2/GFRA1/ITGB2/LEP/TNFRSF14	7
BP	GO:0051251	Positive regulation of lymphocyte activation	7/104	128/2818	0.191055	0.817302	AGER/CD83/IL1RL2/IL4R/LAMP1/LEP/TNFRSF14	7
BP	GO:0019882	Antigen processing and presentation	3/104	41/2818	0.191103	0.817302	CLEC4A/CTSL/RAB6A	3
BP	GO:0045582	Positive regulation of T cell differentiation	3/104	41/2818	0.191103	0.817302	CD83/IL1RL2/IL4R	3
BP	GO:0051093	Negative regulation of developmental process	12/104	246/2818	0.19201	0.817302	AHSG/EGFR/HHEX/IL4R/ISM1/ITGAV/LDLR/LEP/LTBP3/NOTCH3/PTN/VASN	12
BP	GO:0001817	Regulation of cytokine production	14/104	295/2818	0.193596	0.817302	ACE2/AGER/APOA1/CD83/CLEC4A/FURIN/IL18R1/IL1RAP/IL1RL2/IL4R/ITGAV/LEP/MERTK/TNFRSF14	14
BP	GO:0032635	Interleukin-6 production	4/104	62/2818	0.193763	0.817302	AGER/IL1RAP/IL1RL2/LEP	4
BP	GO:0032675	Regulation of interleukin-6 production	4/104	62/2818	0.193763	0.817302	AGER/IL1RAP/IL1RL2/LEP	4
BP	GO:0002639	Positive regulation of immunoglobulin production	2/104	22/2818	0.193835	0.817302	IL4R/MZB1	2
BP	GO:0010517	Regulation of phospholipase activity	2/104	22/2818	0.193835	0.817302	EGFR/FGFR2	2
BP	GO:0032233	Positive regulation of actin filament bundle assembly	2/104	22/2818	0.193835	0.817302	APOA1/EPHA1	2
BP	GO:0046850	Regulation of bone remodeling	2/104	22/2818	0.193835	0.817302	LEP/LTBP3	2
BP	GO:0048146	Positive regulation of fibroblast proliferation	2/104	22/2818	0.193835	0.817302	CD248/EGFR	2
BP	GO:0051965	Positive regulation of synapse assembly	2/104	22/2818	0.193835	0.817302	AGRN/IL1RAP	2
BP	GO:0060193	Positive regulation of lipase activity	2/104	22/2818	0.193835	0.817302	EGFR/FGFR2	2
BP	GO:0061035	Regulation of cartilage development	2/104	22/2818	0.193835	0.817302	LEP/LTBP3	2
BP	GO:0071634	Regulation of transforming growth factor beta production	2/104	22/2818	0.193835	0.817302	FURIN/ITGAV	2
BP	GO:1904377	Positive regulation of protein localization to cell periphery	2/104	22/2818	0.193835	0.817302	AGR2/EGFR	2
BP	GO:0048608	Reproductive structure development	5/104	84/2818	0.196332	0.817302	FGFR2/GFRA1/LEP/MERTK/REN	5
BP	GO:0007267	Cell-cell signaling	19/104	420/2818	0.197385	0.817302	AGER/AGRN/BAIAP2/CALB1/CHGA/CXADR/EGFR/FGFR2/FOLR1/HHEX/IL1RAP/ITGAV/ITGB2/LEP/LTBP3/MERTK/PTN/REN/TSHB	19
BP	GO:0051604	Protein maturation	9/104	176/2818	0.198424	0.817302	ACE2/C1RL/COMP/CTSL/CTSZ/F7/FURIN/GP1BA/REN	9
BP	GO:2000026	Regulation of multicellular organismal development	19/104	421/2818	0.200362	0.817302	AGER/AGRN/AHSG/BAIAP2/CD83/COMP/EPHA1/FGFR2/HHEX/IL1RAP/IL1RL2/IL4R/ISM1/LDLR/LEP/LTBP3/PROC/PTN/TG	19
BP	GO:0044089	Positive regulation of cellular component biogenesis	8/104	153/2818	0.200553	0.817302	ACE2/AGRN/APOA1/BAIAP2/CHGA/EPHA1/IL1RAP/OCLN	8
BP	GO:0007219	Notch signaling pathway	3/104	42/2818	0.200647	0.817302	DNER/NOTCH3/SUSD5	3
BP	GO:0007338	Single fertilization	3/104	42/2818	0.200647	0.817302	FETUB/FOLR1/PRND	3
BP	GO:0045123	Cellular extravasation	3/104	42/2818	0.200647	0.817302	AGER/GP1BA/LEP	3
BP	GO:1901890	Positive regulation of cell junction assembly	3/104	42/2818	0.200647	0.817302	ACE2/AGRN/IL1RAP	3
BP	GO:0002705	Positive regulation of leukocyte mediated immunity	4/104	63/2818	0.201431	0.817302	IL18R1/ITGAM/ITGB2/LAMP1	4
BP	GO:0061458	Reproductive system development	5/104	85/2818	0.202896	0.817302	FGFR2/GFRA1/LEP/MERTK/REN	5
BP	GO:0002366	Leukocyte activation involved in immune response	6/104	108/2818	0.206364	0.817302	CHGA/IL18R1/IL4R/ITGAM/ITGB2/LAMP1	6
BP	GO:0052548	Regulation of endopeptidase activity	6/104	108/2818	0.206364	0.817302	AGER/AHSG/FETUB/FURIN/SERPINA6/SERPINA7	6
BP	GO:0002691	Regulation of cellular extravasation	2/104	23/2818	0.207477	0.817302	AGER/GP1BA	2
BP	GO:0006094	Gluconeogenesis	2/104	23/2818	0.207477	0.817302	LEP/SLC39A14	2
BP	GO:0006958	Complement activation, classical pathway	2/104	23/2818	0.207477	0.817302	C1RL/C4BPB	2
BP	GO:0007405	Neuroblast proliferation	2/104	23/2818	0.207477	0.817302	FGFR2/PTN	2
BP	GO:0009988	Cell-cell recognition	2/104	23/2818	0.207477	0.817302	FETUB/FOLR1	2
BP	GO:0034381	Plasma lipoprotein particle clearance	2/104	23/2818	0.207477	0.817302	APOA1/LDLR	2
BP	GO:0042471	Ear morphogenesis	2/104	23/2818	0.207477	0.817302	FGFR2/LRIG1	2
BP	GO:0046637	Regulation of alpha-beta T cell differentiation	2/104	23/2818	0.207477	0.817302	CD83/IL4R	2
BP	GO:0071604	Transforming growth factor beta production	2/104	23/2818	0.207477	0.817302	FURIN/ITGAV	2
BP	GO:0120034	Positive regulation of plasma membrane bounded cell projection assembly	2/104	23/2818	0.207477	0.817302	AGRN/OCLN	2
BP	GO:0140353	Lipid export from cell	2/104	23/2818	0.207477	0.817302	LEP/REN	2
BP	GO:0007389	Pattern specification process	4/104	64/2818	0.209189	0.817302	FGFR2/FOLR1/HHEX/ITGAM	4
BP	GO:0007565	Female pregnancy	4/104	64/2818	0.209189	0.817302	ACE2/AMBP/LEP/PTN	4
BP	GO:0002440	Production of molecular mediator of immune response	5/104	86/2818	0.209534	0.817302	APOA1/IL18R1/IL4R/MZB1/TNFRSF14	5
BP	GO:0045861	Negative regulation of proteolysis	5/104	86/2818	0.209534	0.817302	AHSG/CTSZ/FETUB/SERPINA6/SERPINA7	5
BP	GO:0021782	Glial cell development	3/104	43/2818	0.210304	0.817302	AGER/LDLR/MXRA8	3
BP	GO:0030177	Positive regulation of Wnt signaling pathway	3/104	43/2818	0.210304	0.817302	EGFR/FGFR2/HHEX	3
BP	GO:0050806	Positive regulation of synaptic transmission	3/104	43/2818	0.210304	0.817302	AGER/CALB1/PTN	3
BP	GO:1903037	Regulation of leukocyte cell-cell adhesion	8/104	155/2818	0.210331	0.817302	AGER/CD83/GP1BA/IL1RL2/IL4R/ITGB2/LEP/TNFRSF14	8
BP	GO:0001816	Cytokine production	14/104	300/2818	0.211176	0.817302	ACE2/AGER/APOA1/CD83/CLEC4A/FURIN/IL18R1/IL1RAP/IL1RL2/IL4R/ITGAV/LEP/MERTK/TNFRSF14	14
BP	GO:0042060	Wound healing	9/104	179/2818	0.212075	0.817302	C4BPB/COMP/DCBLD2/F7/FAP/GP1BA/MERTK/OCLN/PROC	9
BP	GO:0002685	Regulation of leukocyte migration	6/104	109/2818	0.212272	0.817302	AGER/F7/GP1BA/PTN/RARRES2/TNFRSF14	6
BP	GO:0002684	Positive regulation of immune system process	17/104	375/2818	0.213034	0.817302	AGER/BPIFB1/C1RL/C4BPB/CD83/F7/IL18R1/IL1RL2/IL4R/ITGAM/ITGB2/LAMP1/LEP/MZB1/PTN/RARRES2/TNFRSF14	17
BP	GO:0008037	Cell recognition	4/104	65/2818	0.217034	0.817302	C4BPB/FETUB/FOLR1/MEGF10	4
BP	GO:0060828	Regulation of canonical Wnt signaling pathway	4/104	65/2818	0.217034	0.817302	EGFR/FGFR2/FOLR1/HHEX	4
BP	GO:0002263	Cell activation involved in immune response	6/104	110/2818	0.21824	0.817302	CHGA/IL18R1/IL4R/ITGAM/ITGB2/LAMP1	6
BP	GO:0007423	Sensory organ development	6/104	110/2818	0.21824	0.817302	CALB1/EGFR/FGFR2/LRIG1/MERTK/SMOC1	6
BP	GO:0022612	Gland morphogenesis	3/104	44/2818	0.220064	0.817302	EGFR/FGFR2/PTN	3
BP	GO:0034284	Response to monosaccharide	3/104	44/2818	0.220064	0.817302	AGER/LEP/SLC39A14	3
BP	GO:0038061	Non-canonical NF-kappaB signal transduction	3/104	44/2818	0.220064	0.817302	AGER/EGFR/IL18R1	3
BP	GO:1905954	Positive regulation of lipid localization	3/104	44/2818	0.220064	0.817302	APOA1/PLTP/PON1	3
BP	GO:0010827	Regulation of glucose transmembrane transport	2/104	24/2818	0.221218	0.817302	LEP/OCLN	2
BP	GO:0036230	Granulocyte activation	2/104	24/2818	0.221218	0.817302	ITGAM/ITGB2	2
BP	GO:0071331	Cellular response to hexose stimulus	2/104	24/2818	0.221218	0.817302	AGER/SLC39A14	2
BP	GO:0071333	Cellular response to glucose stimulus	2/104	24/2818	0.221218	0.817302	AGER/SLC39A14	2
BP	GO:0099175	Regulation of postsynapse organization	2/104	24/2818	0.221218	0.817302	BAIAP2/IL1RAP	2
BP	GO:0010466	Negative regulation of peptidase activity	4/104	66/2818	0.22496	0.817302	AHSG/FETUB/SERPINA6/SERPINA7	4
BP	GO:0046486	Glycerolipid metabolic process	4/104	66/2818	0.22496	0.817302	APOA1/LDLR/NAAA/PON1	4
BP	GO:0022414	Reproductive process	13/104	280/2818	0.228529	0.817302	ACE2/AMBP/CXADR/FETUB/FGFR2/FOLR1/GFRA1/LEP/MERTK/PLTP/PRND/PTN/REN	13
BP	GO:0007178	Transmembrane receptor protein serine/threonine kinase signaling pathway	6/104	112/2818	0.230348	0.817302	COMP/FOLR1/FURIN/LTBP3/VASN/VWC2	6
BP	GO:0044703	Multi-organism reproductive process	4/104	67/2818	0.232961	0.817302	ACE2/AMBP/LEP/PTN	4
BP	GO:0050728	Negative regulation of inflammatory response	4/104	67/2818	0.232961	0.817302	APOA1/FURIN/LDLR/PROC	4
BP	GO:0051403	Stress-activated MAPK cascade	4/104	67/2818	0.232961	0.817302	AGER/AMBP/EGFR/LEP	4
BP	GO:0048585	Negative regulation of response to stimulus	20/104	457/2818	0.233327	0.817302	ACE2/AHSG/AMBP/APOA1/ASAH2/BPIFB1/C4BPB/EGFR/FAP/FURIN/GP1BA/HHEX/IL4R/ITGAV/LDLR/LEP/PROC/TNFRSF14/VASN/VWC2	20
BP	GO:0001942	Hair follicle development	2/104	25/2818	0.235033	0.817302	EGFR/FGFR2	2
BP	GO:0002292	T cell differentiation involved in immune response	2/104	25/2818	0.235033	0.817302	IL18R1/IL4R	2
BP	GO:0014855	Striated muscle cell proliferation	2/104	25/2818	0.235033	0.817302	FGFR2/MEGF10	2
BP	GO:0019319	Hexose biosynthetic process	2/104	25/2818	0.235033	0.817302	LEP/SLC39A14	2
BP	GO:0032890	Regulation of organic acid transport	2/104	25/2818	0.235033	0.817302	ACE2/LEP	2
BP	GO:0046888	Negative regulation of hormone secretion	2/104	25/2818	0.235033	0.817302	CHGA/LEP	2
BP	GO:0048002	Antigen processing and presentation of peptide antigen	2/104	25/2818	0.235033	0.817302	CLEC4A/CTSL	2
BP	GO:0048813	Dendrite morphogenesis	2/104	25/2818	0.235033	0.817302	BAIAP2/PTN	2
BP	GO:0045596	Negative regulation of cell differentiation	8/104	160/2818	0.235576	0.817302	EGFR/IL4R/ITGAV/LDLR/LTBP3/NOTCH3/PTN/VASN	8
BP	GO:0060627	Regulation of vesicle-mediated transport	8/104	160/2818	0.235576	0.817302	AHSG/APOA1/IL4R/ITGAM/ITGAV/ITGB2/LAMP1/MERTK	8
BP	GO:0001818	Negative regulation of cytokine production	6/104	113/2818	0.236484	0.817302	AGER/APOA1/CD83/CLEC4A/FURIN/MERTK	6
BP	GO:0002274	Myeloid leukocyte activation	6/104	113/2818	0.236484	0.817302	AGER/CHGA/IL4R/ITGAM/ITGB2/LDLR	6
BP	GO:1902074	Response to salt	5/104	90/2818	0.23677	0.817302	AGRN/BAIAP2/F7/LEP/TSHB	5
BP	GO:0080134	Regulation of response to stress	19/104	433/2818	0.237796	0.817302	ACE2/AGER/AGR2/AHSG/AMBP/APOA1/BPIFB1/EGFR/F7/FAP/FURIN/GP1BA/IL1RL2/LAMP1/LDLR/LEP/OCLN/PROC/PTN	19
BP	GO:0043583	Ear development	3/104	46/2818	0.239851	0.817302	CALB1/FGFR2/LRIG1	3
BP	GO:0045165	Cell fate commitment	3/104	46/2818	0.239851	0.817302	CTSL/FGFR2/NOTCH3	3
BP	GO:0061045	Negative regulation of wound healing	3/104	46/2818	0.239851	0.817302	FAP/GP1BA/PROC	3
BP	GO:0006887	Exocytosis	5/104	91/2818	0.243735	0.817302	CHGA/IL4R/ITGAM/ITGB2/LAMP1	5
BP	GO:0002823	Negative regulation of adaptive immune response based on somatic recombination of immune receptors built from immunoglobulin superfamily domains	2/104	26/2818	0.248899	0.817302	C4BPB/IL4R	2
BP	GO:0006801	Superoxide metabolic process	2/104	26/2818	0.248899	0.817302	ITGAM/ITGB2	2
BP	GO:0010970	Transport along microtubule	2/104	26/2818	0.248899	0.817302	LAMP1/RAB6A	2
BP	GO:0043303	Mast cell degranulation	2/104	26/2818	0.248899	0.817302	CHGA/IL4R	2
BP	GO:0043627	Response to estrogen	2/104	26/2818	0.248899	0.817302	F7/TSHB	2
BP	GO:0045685	Regulation of glial cell differentiation	2/104	26/2818	0.248899	0.817302	LDLR/PTN	2
BP	GO:0046364	Monosaccharide biosynthetic process	2/104	26/2818	0.248899	0.817302	LEP/SLC39A14	2
BP	GO:0098739	Import across plasma membrane	2/104	26/2818	0.248899	0.817302	ACE2/SLC39A14	2
BP	GO:0098876	Vesicle-mediated transport to the plasma membrane	2/104	26/2818	0.248899	0.817302	AMN/KRT18	2
BP	GO:0015711	Organic anion transport	4/104	69/2818	0.249171	0.817302	ACE2/FOLR1/LEP/SLC39A14	4
BP	GO:0031098	Stress-activated protein kinase signaling cascade	4/104	69/2818	0.249171	0.817302	AGER/AMBP/EGFR/LEP	4
BP	GO:0002367	Cytokine production involved in immune response	3/104	47/2818	0.249859	0.817302	APOA1/IL18R1/TNFRSF14	3
BP	GO:0002690	Positive regulation of leukocyte chemotaxis	3/104	47/2818	0.249859	0.817302	F7/PTN/RARRES2	3
BP	GO:0002718	Regulation of cytokine production involved in immune response	3/104	47/2818	0.249859	0.817302	APOA1/IL18R1/TNFRSF14	3
BP	GO:0007018	Microtubule-based movement	3/104	47/2818	0.249859	0.817302	LAMP1/PLTP/RAB6A	3
BP	GO:0007254	JNK cascade	3/104	47/2818	0.249859	0.817302	AGER/AMBP/EGFR	3
BP	GO:0045621	Positive regulation of lymphocyte differentiation	3/104	47/2818	0.249859	0.817302	CD83/IL1RL2/IL4R	3
BP	GO:0048562	Embryonic organ morphogenesis	3/104	47/2818	0.249859	0.817302	FGFR2/FOLR1/LRIG1	3
BP	GO:0051092	Positive regulation of NF-kappaB transcription factor activity	3/104	47/2818	0.249859	0.817302	AGER/IL18R1/IL1RAP	3
BP	GO:0071363	Cellular response to growth factor stimulus	11/104	236/2818	0.250479	0.817302	BAIAP2/COMP/EGFR/FGFR2/FOLR1/FURIN/GFRA1/HHEX/LTBP3/VASN/VWC2	11
BP	GO:0051172	Negative regulation of nitrogen compound metabolic process	17/104	388/2818	0.257288	0.817302	AHSG/CTSZ/EGFR/EPHA1/FETUB/FGFR2/FURIN/HHEX/ITGAM/ITGAV/ITGB2/LDLR/LEP/NOTCH3/OCLN/SERPINA6/SERPINA7	17
BP	GO:0044706	Multi-multicellular organism process	4/104	70/2818	0.257369	0.817302	ACE2/AMBP/LEP/PTN	4
BP	GO:1902107	Positive regulation of leukocyte differentiation	4/104	70/2818	0.257369	0.817302	AGER/CD83/IL1RL2/IL4R	4
BP	GO:1903708	Positive regulation of hemopoiesis	4/104	70/2818	0.257369	0.817302	AGER/CD83/IL1RL2/IL4R	4
BP	GO:0032388	Positive regulation of intracellular transport	3/104	48/2818	0.259931	0.817302	ITGAM/ITGB2/LEP	3
BP	GO:0060047	Heart contraction	3/104	48/2818	0.259931	0.817302	ACE2/CHGA/CXADR	3
BP	GO:1902075	Cellular response to salt	3/104	48/2818	0.259931	0.817302	AGRN/BAIAP2/LEP	3
BP	GO:0019953	Sexual reproduction	8/104	165/2818	0.261846	0.817302	CXADR/FETUB/FOLR1/LEP/MERTK/PRND/PTN/SELENOP	8
BP	GO:0001892	Embryonic placenta development	2/104	27/2818	0.262792	0.817302	EGFR/FGFR2	2
BP	GO:0002279	Mast cell activation involved in immune response	2/104	27/2818	0.262792	0.817302	CHGA/IL4R	2
BP	GO:0032273	Positive regulation of protein polymerization	2/104	27/2818	0.262792	0.817302	BAIAP2/OCLN	2
BP	GO:0051260	Protein homooligomerization	2/104	27/2818	0.262792	0.817302	COMP/PRND	2
BP	GO:0051341	Regulation of oxidoreductase activity	2/104	27/2818	0.262792	0.817302	EGFR/LEP	2
BP	GO:0001666	Response to hypoxia	5/104	94/2818	0.26495	0.817302	AGER/F7/FGFR2/LEP/VASN	5
BP	GO:0007160	Cell-matrix adhesion	5/104	94/2818	0.26495	0.817302	EPHA1/ITGA11/ITGAM/ITGAV/ITGB2	5
BP	GO:0051346	Negative regulation of hydrolase activity	5/104	94/2818	0.26495	0.817302	AHSG/FETUB/SERPINA6/SERPINA7/SLC39A14	5
BP	GO:0002683	Negative regulation of immune system process	9/104	190/2818	0.265154	0.817302	AMBP/APOA1/BPIFB1/C4BPB/FURIN/IL4R/LDLR/MERTK/TNFRSF14	9
BP	GO:0072593	Reactive oxygen species metabolic process	4/104	71/2818	0.265622	0.817302	ACE2/ITGAM/ITGB2/LEP	4
BP	GO:0045732	Positive regulation of protein catabolic process	3/104	49/2818	0.270057	0.817302	C4BPB/FURIN/LDLR	3
BP	GO:0061025	Membrane fusion	3/104	49/2818	0.270057	0.817302	ACE2/CTSL/FOLR1	3
BP	GO:0048871	Multicellular organismal-level homeostasis	10/104	216/2818	0.271943	0.817302	COMP/CXADR/IL18R1/IL4R/LEP/LTBP3/MERTK/OCLN/OXT/SIT1	10
BP	GO:0048514	Blood vessel morphogenesis	11/104	241/2818	0.272809	0.817302	COMP/EPHA1/FAP/FGFR2/FOLR1/HHEX/ISM1/ITGAV/LDLR/LEP/NOTCH3	11
BP	GO:0009991	Response to extracellular stimulus	7/104	143/2818	0.274147	0.817302	ASGR1/F7/FOLR1/GAST/LDLR/LEP/TSHB	7
BP	GO:0002065	Columnar/cuboidal epithelial cell differentiation	2/104	28/2818	0.276692	0.817302	AGR2/FGFR2	2
BP	GO:0002448	Mast cell mediated immunity	2/104	28/2818	0.276692	0.817302	CHGA/IL4R	2
BP	GO:0007292	Female gamete generation	2/104	28/2818	0.276692	0.817302	LEP/PTN	2
BP	GO:0032526	Response to retinoic acid	2/104	28/2818	0.276692	0.817302	FGFR2/LEP	2
BP	GO:0032615	Interleukin-12 production	2/104	28/2818	0.276692	0.817302	AGER/LEP	2
BP	GO:0032655	Regulation of interleukin-12 production	2/104	28/2818	0.276692	0.817302	AGER/LEP	2
BP	GO:0042632	Cholesterol homeostasis	2/104	28/2818	0.276692	0.817302	APOA1/LDLR	2
BP	GO:0045598	Regulation of fat cell differentiation	2/104	28/2818	0.276692	0.817302	LEP/RARRES2	2
BP	GO:0051492	Regulation of stress fiber assembly	2/104	28/2818	0.276692	0.817302	APOA1/EPHA1	2
BP	GO:0055092	Sterol homeostasis	2/104	28/2818	0.276692	0.817302	APOA1/LDLR	2
BP	GO:0099111	Microtubule-based transport	2/104	28/2818	0.276692	0.817302	LAMP1/RAB6A	2
BP	GO:1903532	Positive regulation of secretion by cell	5/104	96/2818	0.279329	0.817302	IL4R/ITGAM/ITGB2/LAMP1/LEP	5
BP	GO:0003015	Heart process	3/104	50/2818	0.280229	0.817302	ACE2/CHGA/CXADR	3
BP	GO:0009566	Fertilization	3/104	50/2818	0.280229	0.817302	FETUB/FOLR1/PRND	3
BP	GO:0023057	Negative regulation of signaling	15/104	344/2818	0.282517	0.817302	ACE2/AGER/AHSG/AMBP/APOA1/ASAH2/BPIFB1/CHGA/EGFR/HHEX/ITGAV/LDLR/LEP/VASN/VWC2	15
BP	GO:0070848	Response to growth factor	11/104	244/2818	0.286519	0.817302	BAIAP2/COMP/EGFR/FGFR2/FOLR1/FURIN/GFRA1/HHEX/LTBP3/VASN/VWC2	11
BP	GO:0048568	Embryonic organ development	5/104	97/2818	0.28658	0.817302	EGFR/FGFR2/FOLR1/LRIG1/RARRES2	5
BP	GO:0048598	Embryonic morphogenesis	6/104	121/2818	0.287236	0.817302	APOA1/FGFR2/FOLR1/ITGAV/ITGB2/LRIG1	6
BP	GO:0001678	Intracellular glucose homeostasis	2/104	29/2818	0.29058	0.817302	AGER/SLC39A14	2
BP	GO:0002715	Regulation of natural killer cell mediated immunity	2/104	29/2818	0.29058	0.817302	LAMP1/LEP	2
BP	GO:0007043	Cell-cell junction assembly	2/104	29/2818	0.29058	0.817302	ACE2/OCLN	2
BP	GO:0008277	Regulation of G protein-coupled receptor signaling pathway	2/104	29/2818	0.29058	0.817302	CHGA/SLC39A14	2
BP	GO:0008645	Hexose transmembrane transport	2/104	29/2818	0.29058	0.817302	LEP/OCLN	2
BP	GO:0009791	Post-embryonic development	2/104	29/2818	0.29058	0.817302	FGFR2/SELENOP	2
BP	GO:0015749	Monosaccharide transmembrane transport	2/104	29/2818	0.29058	0.817302	LEP/OCLN	2
BP	GO:0030705	Cytoskeleton-dependent intracellular transport	2/104	29/2818	0.29058	0.817302	LAMP1/RAB6A	2
BP	GO:0031103	Axon regeneration	2/104	29/2818	0.29058	0.817302	FOLR1/PTN	2
BP	GO:0034219	Carbohydrate transmembrane transport	2/104	29/2818	0.29058	0.817302	LEP/OCLN	2
BP	GO:0042269	Regulation of natural killer cell mediated cytotoxicity	2/104	29/2818	0.29058	0.817302	LAMP1/LEP	2
BP	GO:1904659	Glucose transmembrane transport	2/104	29/2818	0.29058	0.817302	LEP/OCLN	2
BP	GO:0006631	Fatty acid metabolic process	4/104	74/2818	0.290664	0.817302	ASAH2/GSTA1/LEP/NAAA	4
BP	GO:0032386	Regulation of intracellular transport	4/104	74/2818	0.290664	0.817302	ITGAM/ITGB2/LAMP1/LEP	4
BP	GO:0001822	Kidney development	5/104	98/2818	0.293868	0.817302	CALB1/FGFR2/GFRA1/NOTCH3/REN	5
BP	GO:0007548	Sex differentiation	4/104	75/2818	0.29909	0.817302	GFRA1/LEP/MERTK/REN	4
BP	GO:0030111	Regulation of Wnt signaling pathway	4/104	75/2818	0.29909	0.817302	EGFR/FGFR2/FOLR1/HHEX	4
BP	GO:0061448	Connective tissue development	4/104	75/2818	0.29909	0.817302	COMP/LEP/LTBP3/SLC39A14	4
BP	GO:0072659	Protein localization to plasma membrane	4/104	75/2818	0.29909	0.817302	AGR2/AMN/EGFR/KRT18	4
BP	GO:0110053	Regulation of actin filament organization	4/104	75/2818	0.29909	0.817302	APOA1/BAIAP2/ELN/EPHA1	4
BP	GO:0030097	Hemopoiesis	12/104	272/2818	0.299379	0.817302	AGER/CD83/CTSL/FGFR2/GP1BA/HHEX/IL18R1/IL1RL2/IL4R/LEP/MERTK/PTN	12
BP	GO:0044255	Cellular lipid metabolic process	8/104	172/2818	0.300044	0.817302	APOA1/ASAH2/GSTA1/LDLR/LEP/NAAA/PON1/RARRES2	8
BP	GO:0030198	Extracellular matrix organization	6/104	123/2818	0.300305	0.817302	ADAMTS8/COMP/ELN/FAP/FURIN/SMOC1	6
BP	GO:0043062	Extracellular structure organization	6/104	123/2818	0.300305	0.817302	ADAMTS8/COMP/ELN/FAP/FURIN/SMOC1	6
BP	GO:0045229	External encapsulating structure organization	6/104	123/2818	0.300305	0.817302	ADAMTS8/COMP/ELN/FAP/FURIN/SMOC1	6
BP	GO:0009743	Response to carbohydrate	3/104	52/2818	0.300677	0.817302	AGER/LEP/SLC39A14	3
BP	GO:0033157	Regulation of intracellular protein transport	3/104	52/2818	0.300677	0.817302	ITGAM/ITGB2/LEP	3
BP	GO:0035265	Organ growth	3/104	52/2818	0.300677	0.817302	COMP/FGFR2/LEP	3
BP	GO:0045216	Cell-cell junction organization	3/104	52/2818	0.300677	0.817302	ACE2/CXADR/OCLN	3
BP	GO:0050830	Defense response to Gram-positive bacterium	3/104	52/2818	0.300677	0.817302	CHGA/RARRES2/TNFRSF14	3
BP	GO:0036293	Response to decreased oxygen levels	5/104	99/2818	0.30119	0.817302	AGER/F7/FGFR2/LEP/VASN	5
BP	GO:0072001	Renal system development	5/104	99/2818	0.30119	0.817302	CALB1/FGFR2/GFRA1/NOTCH3/REN	5
BP	GO:0002455	Humoral immune response mediated by circulating immunoglobulin	2/104	30/2818	0.304437	0.817302	C1RL/C4BPB	2
BP	GO:0002637	Regulation of immunoglobulin production	2/104	30/2818	0.304437	0.817302	IL4R/MZB1	2
BP	GO:0006665	Sphingolipid metabolic process	2/104	30/2818	0.304437	0.817302	ASAH2/NAAA	2
BP	GO:0006986	Response to unfolded protein	2/104	30/2818	0.304437	0.817302	AGR2/COMP	2
BP	GO:0007605	Sensory perception of sound	2/104	30/2818	0.304437	0.817302	CEACAM16/LRIG1	2
BP	GO:0014902	Myotube differentiation	2/104	30/2818	0.304437	0.817302	DNER/IL4R	2
BP	GO:0032418	Lysosome localization	2/104	30/2818	0.304437	0.817302	CHGA/IL4R	2
BP	GO:0046635	Positive regulation of alpha-beta T cell activation	2/104	30/2818	0.304437	0.817302	CD83/IL4R	2
BP	GO:0090303	Positive regulation of wound healing	2/104	30/2818	0.304437	0.817302	F7/OCLN	2
BP	GO:0110020	Regulation of actomyosin structure organization	2/104	30/2818	0.304437	0.817302	APOA1/EPHA1	2
BP	GO:1990849	Vacuolar localization	2/104	30/2818	0.304437	0.817302	CHGA/IL4R	2
BP	GO:0002521	Leukocyte differentiation	9/104	198/2818	0.306193	0.817302	AGER/CD83/CTSL/HHEX/IL18R1/IL1RL2/IL4R/LEP/MERTK	9
BP	GO:0050921	Positive regulation of chemotaxis	4/104	76/2818	0.307547	0.817302	AGER/F7/PTN/RARRES2	4
BP	GO:0060070	Canonical Wnt signaling pathway	4/104	76/2818	0.307547	0.817302	EGFR/FGFR2/FOLR1/HHEX	4
BP	GO:0022008	Neurogenesis	17/104	402/2818	0.308697	0.817302	AGER/AGRN/ALCAM/BAIAP2/DNER/EGFR/EPHB6/FGFR2/FOLR1/GFRA1/LDLR/LEP/MXRA8/NOTCH3/PTN/RAB6A/VWC2	17
BP	GO:0032271	Regulation of protein polymerization	3/104	53/2818	0.310936	0.817302	BAIAP2/ELN/OCLN	3
BP	GO:0044242	Cellular lipid catabolic process	3/104	53/2818	0.310936	0.817302	ASAH2/LDLR/LEP	3
BP	GO:0030163	Protein catabolic process	9/104	199/2818	0.311436	0.817302	C4BPB/CTSL/CTSO/CTSZ/EGFR/FAP/FURIN/GUSB/LDLR	9
BP	GO:0001501	Skeletal system development	6/104	125/2818	0.313492	0.817302	AHSG/COMP/FGFR2/LEP/LTBP3/SLC39A14	6
BP	GO:0030595	Leukocyte chemotaxis	6/104	125/2818	0.313492	0.817302	CHGA/CXADR/F7/ITGB2/PTN/RARRES2	6
BP	GO:0002830	Positive regulation of type 2 immune response	1/104	10/2818	0.313845	0.817302	IL4R	1
BP	GO:0003148	Outflow tract septum morphogenesis	1/104	10/2818	0.313845	0.817302	FGFR2	1
BP	GO:0006695	Cholesterol biosynthetic process	1/104	10/2818	0.313845	0.817302	APOA1	1
BP	GO:0006778	Porphyrin-containing compound metabolic process	1/104	10/2818	0.313845	0.817302	AMBP	1
BP	GO:0007606	Sensory perception of chemical stimulus	1/104	10/2818	0.313845	0.817302	CA6	1
BP	GO:0008340	Determination of adult lifespan	1/104	10/2818	0.313845	0.817302	LEP	1
BP	GO:0010463	Mesenchymal cell proliferation	1/104	10/2818	0.313845	0.817302	FGFR2	1
BP	GO:0010591	Regulation of lamellipodium assembly	1/104	10/2818	0.313845	0.817302	OCLN	1
BP	GO:0010715	Regulation of extracellular matrix disassembly	1/104	10/2818	0.313845	0.817302	FAP	1
BP	GO:0018198	Peptidyl-cysteine modification	1/104	10/2818	0.313845	0.817302	RAB6A	1
BP	GO:0032366	Intracellular sterol transport	1/104	10/2818	0.313845	0.817302	LDLR	1
BP	GO:0032367	Intracellular cholesterol transport	1/104	10/2818	0.313845	0.817302	LDLR	1
BP	GO:0032801	Receptor catabolic process	1/104	10/2818	0.313845	0.817302	FURIN	1
BP	GO:0032941	Secretion by tissue	1/104	10/2818	0.313845	0.817302	AGR2	1
BP	GO:0033005	Positive regulation of mast cell activation	1/104	10/2818	0.313845	0.817302	IL4R	1
BP	GO:0034638	Phosphatidylcholine catabolic process	1/104	10/2818	0.313845	0.817302	LDLR	1
BP	GO:0035743	CD4-positive, alpha-beta T cell cytokine production	1/104	10/2818	0.313845	0.817302	IL18R1	1
BP	GO:0035855	Megakaryocyte development	1/104	10/2818	0.313845	0.817302	GP1BA	1
BP	GO:0035902	Response to immobilization stress	1/104	10/2818	0.313845	0.817302	REN	1
BP	GO:0035930	Corticosteroid hormone secretion	1/104	10/2818	0.313845	0.817302	REN	1
BP	GO:0042168	Heme metabolic process	1/104	10/2818	0.313845	0.817302	AMBP	1
BP	GO:0043369	CD4-positive or CD8-positive, alpha-beta T cell lineage commitment	1/104	10/2818	0.313845	0.817302	CTSL	1
BP	GO:0043414	Macromolecule methylation	1/104	10/2818	0.313845	0.817302	RAB6A	1
BP	GO:0045056	Transcytosis	1/104	10/2818	0.313845	0.817302	AGER	1
BP	GO:0046697	Decidualization	1/104	10/2818	0.313845	0.817302	PTN	1
BP	GO:0048663	Neuron fate commitment	1/104	10/2818	0.313845	0.817302	NOTCH3	1
BP	GO:0048714	Positive regulation of oligodendrocyte differentiation	1/104	10/2818	0.313845	0.817302	PTN	1
BP	GO:0048814	Regulation of dendrite morphogenesis	1/104	10/2818	0.313845	0.817302	BAIAP2	1
BP	GO:0050433	Regulation of catecholamine secretion	1/104	10/2818	0.313845	0.817302	CHGA	1
BP	GO:0051489	Regulation of filopodium assembly	1/104	10/2818	0.313845	0.817302	AGRN	1
BP	GO:0055023	Positive regulation of cardiac muscle tissue growth	1/104	10/2818	0.313845	0.817302	FGFR2	1
BP	GO:0060142	Regulation of syncytium formation by plasma membrane fusion	1/104	10/2818	0.313845	0.817302	IL4R	1
BP	GO:0060384	Innervation	1/104	10/2818	0.313845	0.817302	LRIG1	1
BP	GO:0060421	Positive regulation of heart growth	1/104	10/2818	0.313845	0.817302	FGFR2	1
BP	GO:0060445	Branching involved in salivary gland morphogenesis	1/104	10/2818	0.313845	0.817302	FGFR2	1
BP	GO:0060512	Prostate gland morphogenesis	1/104	10/2818	0.313845	0.817302	FGFR2	1
BP	GO:0060603	Mammary gland duct morphogenesis	1/104	10/2818	0.313845	0.817302	FGFR2	1
BP	GO:0060997	Dendritic spine morphogenesis	1/104	10/2818	0.313845	0.817302	BAIAP2	1
BP	GO:0070293	Renal absorption	1/104	10/2818	0.313845	0.817302	AMN	1
BP	GO:0072376	Protein activation cascade	1/104	10/2818	0.313845	0.817302	GP1BA	1
BP	GO:0072574	Hepatocyte proliferation	1/104	10/2818	0.313845	0.817302	PTN	1
BP	GO:0072575	Epithelial cell proliferation involved in liver morphogenesis	1/104	10/2818	0.313845	0.817302	PTN	1
BP	GO:0072576	Liver morphogenesis	1/104	10/2818	0.313845	0.817302	PTN	1
BP	GO:0090713	Immunological memory process	1/104	10/2818	0.313845	0.817302	TNFRSF14	1
BP	GO:0097531	Mast cell migration	1/104	10/2818	0.313845	0.817302	CHGA	1
BP	GO:0098656	Monoatomic anion transmembrane transport	1/104	10/2818	0.313845	0.817302	SLC39A14	1
BP	GO:0150079	Negative regulation of neuroinflammatory response	1/104	10/2818	0.313845	0.817302	LDLR	1
BP	GO:1902653	Secondary alcohol biosynthetic process	1/104	10/2818	0.313845	0.817302	APOA1	1
BP	GO:1903725	Regulation of phospholipid metabolic process	1/104	10/2818	0.313845	0.817302	LDLR	1
BP	GO:1903825	Organic acid transmembrane transport	1/104	10/2818	0.313845	0.817302	ACE2	1
BP	GO:1903978	Regulation of microglial cell activation	1/104	10/2818	0.313845	0.817302	LDLR	1
BP	GO:1904861	Excitatory synapse assembly	1/104	10/2818	0.313845	0.817302	IL1RAP	1
BP	GO:1905039	Carboxylic acid transmembrane transport	1/104	10/2818	0.313845	0.817302	ACE2	1
BP	GO:1905144	Response to acetylcholine	1/104	10/2818	0.313845	0.817302	AGRN	1
BP	GO:1905145	Cellular response to acetylcholine	1/104	10/2818	0.313845	0.817302	AGRN	1
BP	GO:1905898	Positive regulation of response to endoplasmic reticulum stress	1/104	10/2818	0.313845	0.817302	AGR2	1
BP	GO:2000036	Regulation of stem cell population maintenance	1/104	10/2818	0.313845	0.817302	PTN	1
BP	GO:2000515	Negative regulation of CD4-positive, alpha-beta T cell activation	1/104	10/2818	0.313845	0.817302	IL4R	1
BP	GO:2000846	Regulation of corticosteroid hormone secretion	1/104	10/2818	0.313845	0.817302	REN	1
BP	GO:0032940	Secretion by cell	10/104	225/2818	0.315875	0.817302	CHGA/COMP/FURIN/IL4R/ITGAM/ITGB2/LAMP1/LEP/MERTK/REN	10
BP	GO:0001906	Cell killing	5/104	101/2818	0.315921	0.817302	AGER/CHGA/ITGAM/LAMP1/LEP	5
BP	GO:0051047	Positive regulation of secretion	5/104	101/2818	0.315921	0.817302	IL4R/ITGAM/ITGB2/LAMP1/LEP	5
BP	GO:0010720	Positive regulation of cell development	7/104	150/2818	0.315931	0.817302	AGER/BAIAP2/CD83/IL1RL2/IL4R/PROC/PTN	7
BP	GO:0001657	Ureteric bud development	2/104	31/2818	0.318249	0.817302	CALB1/FGFR2	2
BP	GO:0006575	Cellular modified amino acid metabolic process	2/104	31/2818	0.318249	0.817302	FOLR1/TG	2
BP	GO:0008643	Carbohydrate transport	2/104	31/2818	0.318249	0.817302	LEP/OCLN	2
BP	GO:0032231	Regulation of actin filament bundle assembly	2/104	31/2818	0.318249	0.817302	APOA1/EPHA1	2
BP	GO:0032613	Interleukin-10 production	2/104	31/2818	0.318249	0.817302	AGER/CD83	2
BP	GO:0032653	Regulation of interleukin-10 production	2/104	31/2818	0.318249	0.817302	AGER/CD83	2
BP	GO:0098773	Skin epidermis development	2/104	31/2818	0.318249	0.817302	EGFR/FGFR2	2
BP	GO:0031032	Actomyosin structure organization	3/104	54/2818	0.321208	0.817302	APOA1/ELN/EPHA1	3
BP	GO:0090596	Sensory organ morphogenesis	3/104	54/2818	0.321208	0.817302	CALB1/FGFR2/LRIG1	3
BP	GO:0007159	Leukocyte cell-cell adhesion	8/104	176/2818	0.322462	0.817302	AGER/CD83/GP1BA/IL1RL2/IL4R/ITGB2/LEP/TNFRSF14	8
BP	GO:0042063	Gliogenesis	5/104	102/2818	0.323324	0.817302	AGER/DNER/LDLR/MXRA8/PTN	5
BP	GO:0001654	Eye development	4/104	78/2818	0.324535	0.817302	CALB1/EGFR/MERTK/SMOC1	4
BP	GO:0002822	Regulation of adaptive immune response based on somatic recombination of immune receptors built from immunoglobulin superfamily domains	4/104	78/2818	0.324535	0.817302	AGER/C4BPB/IL18R1/IL4R	4
BP	GO:0009887	Animal organ morphogenesis	10/104	227/2818	0.325874	0.817302	CALB1/COMP/CTSZ/EGFR/ELN/FGFR2/FOLR1/LRIG1/LTBP3/PTN	10
BP	GO:0006629	Lipid metabolic process	12/104	278/2818	0.326472	0.817302	APOA1/APOF/ASAH2/GSTA1/LDLR/LEP/NAAA/PLTP/PON1/RARRES2/SERPINA6/VSIG2	12
BP	GO:0050863	Regulation of T cell activation	7/104	152/2818	0.328101	0.817302	AGER/CD83/IL1RL2/IL4R/LEP/SIT1/TNFRSF14	7
BP	GO:0051050	Positive regulation of transport	12/104	279/2818	0.331048	0.817302	ACE2/AHSG/APOA1/IL4R/ITGAM/ITGB2/LAMP1/LEP/MERTK/OCLN/PLTP/PON1	12
BP	GO:0033500	Carbohydrate homeostasis	3/104	55/2818	0.331485	0.817302	AGER/LEP/SLC39A14	3
BP	GO:0042593	Glucose homeostasis	3/104	55/2818	0.331485	0.817302	AGER/LEP/SLC39A14	3
BP	GO:0001912	Positive regulation of leukocyte mediated cytotoxicity	2/104	32/2818	0.331998	0.817302	ITGAM/LAMP1	2
BP	GO:0002720	Positive regulation of cytokine production involved in immune response	2/104	32/2818	0.331998	0.817302	IL18R1/TNFRSF14	2
BP	GO:0006937	Regulation of muscle contraction	2/104	32/2818	0.331998	0.817302	ACE2/CHGA	2
BP	GO:0007157	Heterophilic cell-cell adhesion via plasma membrane cell adhesion molecules	2/104	32/2818	0.331998	0.817302	ALCAM/CXADR	2
BP	GO:0014013	Regulation of gliogenesis	2/104	32/2818	0.331998	0.817302	LDLR/PTN	2
BP	GO:0016482	Cytosolic transport	2/104	32/2818	0.331998	0.817302	LAMP1/RAB6A	2
BP	GO:0043030	Regulation of macrophage activation	2/104	32/2818	0.331998	0.817302	IL4R/LDLR	2
BP	GO:0045017	Glycerolipid biosynthetic process	2/104	32/2818	0.331998	0.817302	APOA1/LDLR	2
BP	GO:0048145	Regulation of fibroblast proliferation	2/104	32/2818	0.331998	0.817302	CD248/EGFR	2
BP	GO:0048708	Astrocyte differentiation	2/104	32/2818	0.331998	0.817302	AGER/LDLR	2
BP	GO:0060048	Cardiac muscle contraction	2/104	32/2818	0.331998	0.817302	ACE2/CHGA	2
BP	GO:0060191	Regulation of lipase activity	2/104	32/2818	0.331998	0.817302	EGFR/FGFR2	2
BP	GO:0072163	Mesonephric epithelium development	2/104	32/2818	0.331998	0.817302	CALB1/FGFR2	2
BP	GO:0072164	Mesonephric tubule development	2/104	32/2818	0.331998	0.817302	CALB1/FGFR2	2
BP	GO:1903076	Regulation of protein localization to plasma membrane	2/104	32/2818	0.331998	0.817302	AGR2/EGFR	2
BP	GO:0043086	Negative regulation of catalytic activity	7/104	153/2818	0.334216	0.817302	AHSG/EPHA1/FETUB/HHEX/SERPINA6/SERPINA7/SLC39A14	7
BP	GO:0061564	Axon development	7/104	153/2818	0.334216	0.817302	ALCAM/BAIAP2/EPHB6/FGFR2/FOLR1/NOTCH3/PTN	7
BP	GO:0070482	Response to oxygen levels	5/104	104/2818	0.338193	0.817302	AGER/F7/FGFR2/LEP/VASN	5
BP	GO:0001779	Natural killer cell differentiation	1/104	11/2818	0.339258	0.817302	MERTK	1
BP	GO:0001881	Receptor recycling	1/104	11/2818	0.339258	0.817302	LDLR	1
BP	GO:0001893	Maternal placenta development	1/104	11/2818	0.339258	0.817302	PTN	1
BP	GO:0001947	Heart looping	1/104	11/2818	0.339258	0.817302	FOLR1	1
BP	GO:0002474	Antigen processing and presentation of peptide antigen via MHC class I	1/104	11/2818	0.339258	0.817302	CLEC4A	1
BP	GO:0002523	Leukocyte migration involved in inflammatory response	1/104	11/2818	0.339258	0.817302	PTN	1
BP	GO:0002862	Negative regulation of inflammatory response to antigenic stimulus	1/104	11/2818	0.339258	0.817302	FURIN	1
BP	GO:0003401	Axis elongation	1/104	11/2818	0.339258	0.817302	FGFR2	1
BP	GO:0006775	Fat-soluble vitamin metabolic process	1/104	11/2818	0.339258	0.817302	PLTP	1
BP	GO:0007340	Acrosome reaction	1/104	11/2818	0.339258	0.817302	PRND	1
BP	GO:0008206	Bile acid metabolic process	1/104	11/2818	0.339258	0.817302	LEP	1
BP	GO:0010828	Positive regulation of glucose transmembrane transport	1/104	11/2818	0.339258	0.817302	OCLN	1
BP	GO:0010955	Negative regulation of protein processing	1/104	11/2818	0.339258	0.817302	CTSZ	1
BP	GO:0015732	Prostaglandin transport	1/104	11/2818	0.339258	0.817302	LEP	1
BP	GO:0016126	Sterol biosynthetic process	1/104	11/2818	0.339258	0.817302	APOA1	1
BP	GO:0022029	Telencephalon cell migration	1/104	11/2818	0.339258	0.817302	EGFR	1
BP	GO:0030148	Sphingolipid biosynthetic process	1/104	11/2818	0.339258	0.817302	ASAH2	1
BP	GO:0030149	Sphingolipid catabolic process	1/104	11/2818	0.339258	0.817302	ASAH2	1
BP	GO:0030501	Positive regulation of bone mineralization	1/104	11/2818	0.339258	0.817302	PTN	1
BP	GO:0031069	Hair follicle morphogenesis	1/104	11/2818	0.339258	0.817302	FGFR2	1
BP	GO:0032310	Prostaglandin secretion	1/104	11/2818	0.339258	0.817302	LEP	1
BP	GO:0032369	Negative regulation of lipid transport	1/104	11/2818	0.339258	0.817302	ITGAV	1
BP	GO:0032691	Negative regulation of interleukin-1 beta production	1/104	11/2818	0.339258	0.817302	APOA1	1
BP	GO:0032816	Positive regulation of natural killer cell activation	1/104	11/2818	0.339258	0.817302	LAMP1	1
BP	GO:0032873	Negative regulation of stress-activated MAPK cascade	1/104	11/2818	0.339258	0.817302	AMBP	1
BP	GO:0033622	Integrin activation	1/104	11/2818	0.339258	0.817302	MZB1	1
BP	GO:0035886	Vascular associated smooth muscle cell differentiation	1/104	11/2818	0.339258	0.817302	COMP	1
BP	GO:0036037	CD8-positive, alpha-beta T cell activation	1/104	11/2818	0.339258	0.817302	CLEC4A	1
BP	GO:0036314	Response to sterol	1/104	11/2818	0.339258	0.817302	F7	1
BP	GO:0042158	Lipoprotein biosynthetic process	1/104	11/2818	0.339258	0.817302	APOA1	1
BP	GO:0042558	Pteridine-containing compound metabolic process	1/104	11/2818	0.339258	0.817302	FOLR1	1
BP	GO:0043031	Negative regulation of macrophage activation	1/104	11/2818	0.339258	0.817302	LDLR	1
BP	GO:0046467	Membrane lipid biosynthetic process	1/104	11/2818	0.339258	0.817302	ASAH2	1
BP	GO:0046622	Positive regulation of organ growth	1/104	11/2818	0.339258	0.817302	FGFR2	1
BP	GO:0048261	Negative regulation of receptor-mediated endocytosis	1/104	11/2818	0.339258	0.817302	ITGAV	1
BP	GO:0048704	Embryonic skeletal system morphogenesis	1/104	11/2818	0.339258	0.817302	FGFR2	1
BP	GO:0048806	Genitalia development	1/104	11/2818	0.339258	0.817302	MERTK	1
BP	GO:0050432	Catecholamine secretion	1/104	11/2818	0.339258	0.817302	CHGA	1
BP	GO:0051028	MRNA transport	1/104	11/2818	0.339258	0.817302	HHEX	1
BP	GO:0051044	Positive regulation of membrane protein ectodomain proteolysis	1/104	11/2818	0.339258	0.817302	FURIN	1
BP	GO:0055090	Acylglycerol homeostasis	1/104	11/2818	0.339258	0.817302	APOA1	1
BP	GO:0070303	Negative regulation of stress-activated protein kinase signaling cascade	1/104	11/2818	0.339258	0.817302	AMBP	1
BP	GO:0070328	Triglyceride homeostasis	1/104	11/2818	0.339258	0.817302	APOA1	1
BP	GO:0070723	Response to cholesterol	1/104	11/2818	0.339258	0.817302	F7	1
BP	GO:0070830	Bicellular tight junction assembly	1/104	11/2818	0.339258	0.817302	OCLN	1
BP	GO:0071353	Cellular response to interleukin-4	1/104	11/2818	0.339258	0.817302	IL4R	1
BP	GO:0098815	Modulation of excitatory postsynaptic potential	1/104	11/2818	0.339258	0.817302	BAIAP2	1
BP	GO:0098900	Regulation of action potential	1/104	11/2818	0.339258	0.817302	CXADR	1
BP	GO:0099068	Postsynapse assembly	1/104	11/2818	0.339258	0.817302	IL1RAP	1
BP	GO:0120192	Tight junction assembly	1/104	11/2818	0.339258	0.817302	OCLN	1
BP	GO:1900087	Positive regulation of G1/S transition of mitotic cell cycle	1/104	11/2818	0.339258	0.817302	EGFR	1
BP	GO:1903318	Negative regulation of protein maturation	1/104	11/2818	0.339258	0.817302	CTSZ	1
BP	GO:1904888	Cranial skeletal system development	1/104	11/2818	0.339258	0.817302	FGFR2	1
BP	GO:0051345	Positive regulation of hydrolase activity	7/104	154/2818	0.340349	0.817302	AGER/AGRN/APOA1/CTSL/EGFR/EPHA1/FGFR2	7
BP	GO:0140352	Export from cell	10/104	230/2818	0.341003	0.817302	CHGA/COMP/FURIN/IL4R/ITGAM/ITGB2/LAMP1/LEP/MERTK/REN	10
BP	GO:0045580	Regulation of T cell differentiation	3/104	56/2818	0.341761	0.817302	CD83/IL1RL2/IL4R	3
BP	GO:0051094	Positive regulation of developmental process	16/104	385/2818	0.3433	0.817302	AGER/AGR2/AGRN/BAIAP2/CD83/EPHA1/FGFR2/IL1RAP/IL1RL2/IL4R/LEP/LTBP3/PROC/PTN/RARRES2/VWC2	16
BP	GO:0048666	Neuron development	12/104	282/2818	0.344862	0.817302	AGER/AGRN/ALCAM/BAIAP2/EPHB6/FGFR2/FOLR1/GFRA1/LEP/NOTCH3/PTN/RAB6A	12
BP	GO:0003014	Renal system process	2/104	33/2818	0.345671	0.817302	AMN/REN	2
BP	GO:0006643	Membrane lipid metabolic process	2/104	33/2818	0.345671	0.817302	ASAH2/NAAA	2
BP	GO:0007173	Epidermal growth factor receptor signaling pathway	2/104	33/2818	0.345671	0.817302	AGR2/EGFR	2
BP	GO:0022617	Extracellular matrix disassembly	2/104	33/2818	0.345671	0.817302	FAP/FURIN	2
BP	GO:0031102	Neuron projection regeneration	2/104	33/2818	0.345671	0.817302	FOLR1/PTN	2
BP	GO:0051147	Regulation of muscle cell differentiation	2/104	33/2818	0.345671	0.817302	FGFR2/MEGF10	2
BP	GO:0060041	Retina development in camera-type eye	2/104	33/2818	0.345671	0.817302	CALB1/MERTK	2
BP	GO:0072175	Epithelial tube formation	2/104	33/2818	0.345671	0.817302	FGFR2/FOLR1	2
BP	GO:0072359	Circulatory system development	14/104	334/2818	0.346736	0.817302	COMP/CXADR/EGFR/ELN/EPHA1/FAP/FGFR2/FOLR1/HHEX/ISM1/ITGAV/LDLR/LEP/NOTCH3	14
BP	GO:0050790	Regulation of catalytic activity	18/104	438/2818	0.34702	0.817302	AGER/AGRN/AHSG/APOA1/CTSL/EGFR/EPHA1/FETUB/FGFR2/FURIN/HHEX/ITGAM/ITGB2/LEP/MERTK/SERPINA6/SERPINA7/SLC39A14	18
BP	GO:0050776	Regulation of immune response	13/104	309/2818	0.350448	0.817302	AGER/AMBP/BPIFB1/C1RL/C4BPB/FURIN/IL18R1/IL4R/ITGAM/ITGB2/LAMP1/LEP/TNFRSF14	13
BP	GO:0009725	Response to hormone	10/104	232/2818	0.351164	0.817302	AHSG/BAIAP2/CTSL/F7/LEP/MZB1/RARRES2/REN/SLC39A14/TSHB	10
BP	GO:0042592	Homeostatic process	17/104	413/2818	0.35119	0.817302	AGER/APOA1/CALB1/COMP/CXADR/GP1BA/IL18R1/IL4R/LDLR/LEP/LTBP3/MERTK/OCLN/OXT/PRND/SIT1/SLC39A14	17
BP	GO:0003007	Heart morphogenesis	3/104	57/2818	0.352027	0.817302	ELN/FGFR2/FOLR1	3
BP	GO:0007416	Synapse assembly	3/104	57/2818	0.352027	0.817302	AGRN/DNER/IL1RAP	3
BP	GO:0001568	Blood vessel development	11/104	258/2818	0.352928	0.817302	COMP/EPHA1/FAP/FGFR2/FOLR1/HHEX/ISM1/ITGAV/LDLR/LEP/NOTCH3	11
BP	GO:0046903	Secretion	11/104	259/2818	0.357789	0.817302	AGR2/CHGA/COMP/FURIN/IL4R/ITGAM/ITGB2/LAMP1/LEP/MERTK/REN	11
BP	GO:0002532	Production of molecular mediator involved in inflammatory response	2/104	34/2818	0.359255	0.817302	IL4R/LEP	2
BP	GO:0016331	Morphogenesis of embryonic epithelium	2/104	34/2818	0.359255	0.817302	FGFR2/FOLR1	2
BP	GO:0017015	Regulation of transforming growth factor beta receptor signaling pathway	2/104	34/2818	0.359255	0.817302	FOLR1/VASN	2
BP	GO:0021953	Central nervous system neuron differentiation	2/104	34/2818	0.359255	0.817302	FGFR2/LEP	2
BP	GO:0042177	Negative regulation of protein catabolic process	2/104	34/2818	0.359255	0.817302	EGFR/FURIN	2
BP	GO:0045576	Mast cell activation	2/104	34/2818	0.359255	0.817302	CHGA/IL4R	2
BP	GO:0050954	Sensory perception of mechanical stimulus	2/104	34/2818	0.359255	0.817302	CEACAM16/LRIG1	2
BP	GO:0044092	Negative regulation of molecular function	9/104	208/2818	0.359454	0.817302	ACE2/AHSG/EPHA1/FETUB/HHEX/ITGAV/SERPINA6/SERPINA7/SLC39A14	9
BP	GO:0090066	Regulation of anatomical structure size	6/104	132/2818	0.360314	0.817302	ACE2/BAIAP2/CDHR5/COMP/ELN/LEP	6
BP	GO:0046777	Protein autophosphorylation	3/104	58/2818	0.362277	0.817302	EGFR/EPHA1/FGFR2	3
BP	GO:0031347	Regulation of defense response	11/104	260/2818	0.362662	0.817302	ACE2/AGER/AHSG/APOA1/BPIFB1/FURIN/IL1RL2/LAMP1/LDLR/LEP/PROC	11
BP	GO:0001539	Cilium or flagellum-dependent cell motility	1/104	12/2818	0.363739	0.817302	PLTP	1
BP	GO:0002360	T cell lineage commitment	1/104	12/2818	0.363739	0.817302	CTSL	1
BP	GO:0002693	Positive regulation of cellular extravasation	1/104	12/2818	0.363739	0.817302	AGER	1
BP	GO:0002921	Negative regulation of humoral immune response	1/104	12/2818	0.363739	0.817302	C4BPB	1
BP	GO:0002923	Regulation of humoral immune response mediated by circulating immunoglobulin	1/104	12/2818	0.363739	0.817302	C4BPB	1
BP	GO:0003143	Embryonic heart tube morphogenesis	1/104	12/2818	0.363739	0.817302	FOLR1	1
BP	GO:0010640	Regulation of platelet-derived growth factor receptor signaling pathway	1/104	12/2818	0.363739	0.817302	F7	1
BP	GO:0010984	Regulation of lipoprotein particle clearance	1/104	12/2818	0.363739	0.817302	LDLR	1
BP	GO:0030317	Flagellated sperm motility	1/104	12/2818	0.363739	0.817302	PLTP	1
BP	GO:0032365	Intracellular lipid transport	1/104	12/2818	0.363739	0.817302	LDLR	1
BP	GO:0032693	Negative regulation of interleukin-10 production	1/104	12/2818	0.363739	0.817302	AGER	1
BP	GO:0035929	Steroid hormone secretion	1/104	12/2818	0.363739	0.817302	REN	1
BP	GO:0042104	Positive regulation of activated T cell proliferation	1/104	12/2818	0.363739	0.817302	AGER	1
BP	GO:0045600	Positive regulation of fat cell differentiation	1/104	12/2818	0.363739	0.817302	RARRES2	1
BP	GO:0045778	Positive regulation of ossification	1/104	12/2818	0.363739	0.817302	PTN	1
BP	GO:0051450	Myoblast proliferation	1/104	12/2818	0.363739	0.817302	MEGF10	1
BP	GO:0051937	Catecholamine transport	1/104	12/2818	0.363739	0.817302	CHGA	1
BP	GO:0060043	Regulation of cardiac muscle cell proliferation	1/104	12/2818	0.363739	0.817302	FGFR2	1
BP	GO:0060285	Cilium-dependent cell motility	1/104	12/2818	0.363739	0.817302	PLTP	1
BP	GO:0060294	Cilium movement involved in cell motility	1/104	12/2818	0.363739	0.817302	PLTP	1
BP	GO:0060412	Ventricular septum morphogenesis	1/104	12/2818	0.363739	0.817302	FGFR2	1
BP	GO:0061371	Determination of heart left/right asymmetry	1/104	12/2818	0.363739	0.817302	FOLR1	1
BP	GO:0070670	Response to interleukin-4	1/104	12/2818	0.363739	0.817302	IL4R	1
BP	GO:0097722	Sperm motility	1/104	12/2818	0.363739	0.817302	PLTP	1
BP	GO:0120163	Negative regulation of cold-induced thermogenesis	1/104	12/2818	0.363739	0.817302	IL18R1	1
BP	GO:0120193	Tight junction organization	1/104	12/2818	0.363739	0.817302	OCLN	1
BP	GO:0150146	Cell junction disassembly	1/104	12/2818	0.363739	0.817302	ITGAM	1
BP	GO:1902743	Regulation of lamellipodium organization	1/104	12/2818	0.363739	0.817302	OCLN	1
BP	GO:1902993	Positive regulation of amyloid precursor protein catabolic process	1/104	12/2818	0.363739	0.817302	AGER	1
BP	GO:1905523	Positive regulation of macrophage migration	1/104	12/2818	0.363739	0.817302	RARRES2	1
BP	GO:2000831	Regulation of steroid hormone secretion	1/104	12/2818	0.363739	0.817302	REN	1
BP	GO:0006935	Chemotaxis	9/104	209/2818	0.364862	0.817302	AGER/APOA1/CHGA/CXADR/F7/ITGAV/ITGB2/PTN/RARRES2	9
BP	GO:0042330	Taxis	9/104	209/2818	0.364862	0.817302	AGER/APOA1/CHGA/CXADR/F7/ITGAV/ITGB2/PTN/RARRES2	9
BP	GO:0010810	Regulation of cell-substrate adhesion	4/104	83/2818	0.367234	0.817302	AGR2/APOA1/EPHA1/VWC2	4
BP	GO:0030900	Forebrain development	4/104	83/2818	0.367234	0.817302	EGFR/FGFR2/ITGAM/NOTCH3	4
BP	GO:0015849	Organic acid transport	3/104	59/2818	0.372505	0.817302	ACE2/FOLR1/LEP	3
BP	GO:0046942	Carboxylic acid transport	3/104	59/2818	0.372505	0.817302	ACE2/FOLR1/LEP	3
BP	GO:0071675	Regulation of mononuclear cell migration	3/104	59/2818	0.372505	0.817302	AGER/RARRES2/TNFRSF14	3
BP	GO:0007189	Adenylate cyclase-activating G protein-coupled receptor signaling pathway	2/104	35/2818	0.372738	0.817302	ADGRD1/CHGA	2
BP	GO:0030833	Regulation of actin filament polymerization	2/104	35/2818	0.372738	0.817302	BAIAP2/ELN	2
BP	GO:0034103	Regulation of tissue remodeling	2/104	35/2818	0.372738	0.817302	LEP/LTBP3	2
BP	GO:0035270	Endocrine system development	2/104	35/2818	0.372738	0.817302	APOA1/TG	2
BP	GO:0042698	Ovulation cycle	2/104	35/2818	0.372738	0.817302	LEP/PTN	2
BP	GO:0071456	Cellular response to hypoxia	2/104	35/2818	0.372738	0.817302	FGFR2/VASN	2
BP	GO:1903844	Regulation of cellular response to transforming growth factor beta stimulus	2/104	35/2818	0.372738	0.817302	FOLR1/VASN	2
BP	GO:0010605	Negative regulation of macromolecule metabolic process	20/104	498/2818	0.375485	0.817302	AGER/AHSG/APOA1/CD83/CLEC4A/CTSZ/EGFR/EPHA1/FETUB/FGFR2/FURIN/HHEX/ITGAV/LDLR/LEP/MERTK/NOTCH3/OCLN/SERPINA6/SERPINA7	20
BP	GO:1903530	Regulation of secretion by cell	7/104	160/2818	0.377433	0.817302	CHGA/IL4R/ITGAM/ITGB2/LAMP1/LEP/REN	7
BP	GO:0010648	Negative regulation of cell communication	14/104	342/2818	0.38141	0.817302	ACE2/AGER/AHSG/AMBP/APOA1/ASAH2/BPIFB1/CHGA/EGFR/HHEX/ITGAV/LEP/VASN/VWC2	14
BP	GO:0040007	Growth	10/104	238/2818	0.381929	0.817302	AGR2/AGRN/ALCAM/COMP/DCBLD2/EGFR/FGFR2/LEP/PTN/SELENOP	10
BP	GO:0002698	Negative regulation of immune effector process	3/104	60/2818	0.382704	0.817302	APOA1/C4BPB/IL4R	3
BP	GO:0030168	Platelet activation	3/104	60/2818	0.382704	0.817302	COMP/GP1BA/MERTK	3
BP	GO:0001894	Tissue homeostasis	4/104	85/2818	0.384317	0.817302	COMP/CXADR/LTBP3/OCLN	4
BP	GO:0060249	Anatomical structure homeostasis	4/104	85/2818	0.384317	0.817302	COMP/CXADR/LTBP3/OCLN	4
BP	GO:0006941	Striated muscle contraction	2/104	36/2818	0.386109	0.817302	ACE2/CHGA	2
BP	GO:0008584	Male gonad development	2/104	36/2818	0.386109	0.817302	GFRA1/REN	2
BP	GO:0031343	Positive regulation of cell killing	2/104	36/2818	0.386109	0.817302	ITGAM/LAMP1	2
BP	GO:0032874	Positive regulation of stress-activated MAPK cascade	2/104	36/2818	0.386109	0.817302	AGER/LEP	2
BP	GO:0045471	Response to ethanol	2/104	36/2818	0.386109	0.817302	FGFR2/LEP	2
BP	GO:0046546	Development of primary male sexual characteristics	2/104	36/2818	0.386109	0.817302	GFRA1/REN	2
BP	GO:0051781	Positive regulation of cell division	2/104	36/2818	0.386109	0.817302	FGFR2/PTN	2
BP	GO:0001824	Blastocyst development	1/104	13/2818	0.387321	0.817302	FURIN	1
BP	GO:0002726	Positive regulation of T cell cytokine production	1/104	13/2818	0.387321	0.817302	IL18R1	1
BP	GO:0006635	Fatty acid beta-oxidation	1/104	13/2818	0.387321	0.817302	LEP	1
BP	GO:0007263	Nitric oxide mediated signal transduction	1/104	13/2818	0.387321	0.817302	EGFR	1
BP	GO:0007528	Neuromuscular junction development	1/104	13/2818	0.387321	0.817302	AGRN	1
BP	GO:0010755	Regulation of plasminogen activation	1/104	13/2818	0.387321	0.817302	CTSZ	1
BP	GO:0010761	Fibroblast migration	1/104	13/2818	0.387321	0.817302	CD248	1
BP	GO:0016540	Protein autoprocessing	1/104	13/2818	0.387321	0.817302	CTSL	1
BP	GO:0019886	Antigen processing and presentation of exogenous peptide antigen via MHC class II	1/104	13/2818	0.387321	0.817302	CTSL	1
BP	GO:0021885	Forebrain cell migration	1/104	13/2818	0.387321	0.817302	EGFR	1
BP	GO:0032634	Interleukin-5 production	1/104	13/2818	0.387321	0.817302	IL1RAP	1
BP	GO:0032674	Regulation of interleukin-5 production	1/104	13/2818	0.387321	0.817302	IL1RAP	1
BP	GO:0038128	ERBB2 signaling pathway	1/104	13/2818	0.387321	0.817302	EGFR	1
BP	GO:0042307	Positive regulation of protein import into nucleus	1/104	13/2818	0.387321	0.817302	LEP	1
BP	GO:0043297	Apical junction assembly	1/104	13/2818	0.387321	0.817302	OCLN	1
BP	GO:0043304	Regulation of mast cell degranulation	1/104	13/2818	0.387321	0.817302	IL4R	1
BP	GO:0045622	Regulation of T-helper cell differentiation	1/104	13/2818	0.387321	0.817302	IL4R	1
BP	GO:0045940	Positive regulation of steroid metabolic process	1/104	13/2818	0.387321	0.817302	APOA1	1
BP	GO:0046475	Glycerophospholipid catabolic process	1/104	13/2818	0.387321	0.817302	LDLR	1
BP	GO:0048710	Regulation of astrocyte differentiation	1/104	13/2818	0.387321	0.817302	LDLR	1
BP	GO:0048713	Regulation of oligodendrocyte differentiation	1/104	13/2818	0.387321	0.817302	PTN	1
BP	GO:0048730	Epidermis morphogenesis	1/104	13/2818	0.387321	0.817302	FGFR2	1
BP	GO:0050930	Induction of positive chemotaxis	1/104	13/2818	0.387321	0.817302	AGER	1
BP	GO:0051150	Regulation of smooth muscle cell differentiation	1/104	13/2818	0.387321	0.817302	FGFR2	1
BP	GO:0051205	Protein insertion into membrane	1/104	13/2818	0.387321	0.817302	EGFR	1
BP	GO:0055010	Ventricular cardiac muscle tissue morphogenesis	1/104	13/2818	0.387321	0.817302	FGFR2	1
BP	GO:0060351	Cartilage development involved in endochondral bone morphogenesis	1/104	13/2818	0.387321	0.817302	COMP	1
BP	GO:0060416	Response to growth hormone	1/104	13/2818	0.387321	0.817302	F7	1
BP	GO:0060998	Regulation of dendritic spine development	1/104	13/2818	0.387321	0.817302	BAIAP2	1
BP	GO:0070169	Positive regulation of biomineral tissue development	1/104	13/2818	0.387321	0.817302	PTN	1
BP	GO:0086065	Cell communication involved in cardiac conduction	1/104	13/2818	0.387321	0.817302	CXADR	1
BP	GO:0097106	Postsynaptic density organization	1/104	13/2818	0.387321	0.817302	IL1RAP	1
BP	GO:0099174	Regulation of presynapse organization	1/104	13/2818	0.387321	0.817302	IL1RAP	1
BP	GO:1902742	Apoptotic process involved in development	1/104	13/2818	0.387321	0.817302	MEGF10	1
BP	GO:1902808	Positive regulation of cell cycle G1/S phase transition	1/104	13/2818	0.387321	0.817302	EGFR	1
BP	GO:1903902	Positive regulation of viral life cycle	1/104	13/2818	0.387321	0.817302	FURIN	1
BP	GO:1905606	Regulation of presynapse assembly	1/104	13/2818	0.387321	0.817302	IL1RAP	1
BP	GO:2000648	Positive regulation of stem cell proliferation	1/104	13/2818	0.387321	0.817302	LTBP3	1
BP	GO:0031667	Response to nutrient levels	6/104	136/2818	0.387332	0.817302	F7/FOLR1/GAST/LDLR/LEP/TSHB	6
BP	GO:0001944	Vasculature development	11/104	266/2818	0.392095	0.817302	COMP/EPHA1/FAP/FGFR2/FOLR1/HHEX/ISM1/ITGAV/LDLR/LEP/NOTCH3	11
BP	GO:0001649	Osteoblast differentiation	3/104	61/2818	0.392868	0.817302	FGFR2/ITGA11/SMOC1	3
BP	GO:1903035	Negative regulation of response to wounding	3/104	61/2818	0.392868	0.817302	FAP/GP1BA/PROC	3
BP	GO:0050730	Regulation of peptidyl-tyrosine phosphorylation	5/104	112/2818	0.398051	0.817302	EGFR/GFRA1/ITGB2/LEP/TNFRSF14	5
BP	GO:0048699	Generation of neurons	14/104	346/2818	0.398946	0.817302	AGER/AGRN/ALCAM/BAIAP2/DNER/EPHB6/FGFR2/FOLR1/GFRA1/LEP/NOTCH3/PTN/RAB6A/VWC2	14
BP	GO:0009749	Response to glucose	2/104	37/2818	0.399358	0.817302	AGER/SLC39A14	2
BP	GO:0032611	Interleukin-1 beta production	2/104	37/2818	0.399358	0.817302	AGER/APOA1	2
BP	GO:0032651	Regulation of interleukin-1 beta production	2/104	37/2818	0.399358	0.817302	AGER/APOA1	2
BP	GO:0035966	Response to topologically incorrect protein	2/104	37/2818	0.399358	0.817302	AGR2/COMP	2
BP	GO:0038127	ERBB signaling pathway	2/104	37/2818	0.399358	0.817302	AGR2/EGFR	2
BP	GO:0045667	Regulation of osteoblast differentiation	2/104	37/2818	0.399358	0.817302	FGFR2/SMOC1	2
BP	GO:0048144	Fibroblast proliferation	2/104	37/2818	0.399358	0.817302	CD248/EGFR	2
BP	GO:0051963	Regulation of synapse assembly	2/104	37/2818	0.399358	0.817302	AGRN/IL1RAP	2
BP	GO:0070304	Positive regulation of stress-activated protein kinase signaling cascade	2/104	37/2818	0.399358	0.817302	AGER/LEP	2
BP	GO:0071677	Positive regulation of mononuclear cell migration	2/104	37/2818	0.399358	0.817302	AGER/TNFRSF14	2
BP	GO:0120032	Regulation of plasma membrane bounded cell projection assembly	2/104	37/2818	0.399358	0.817302	AGRN/OCLN	2
BP	GO:0051235	Maintenance of location	4/104	87/2818	0.401353	0.817302	APOA1/GP1BA/ITGAV/LEP	4
BP	GO:0002688	Regulation of leukocyte chemotaxis	3/104	62/2818	0.402992	0.817302	F7/PTN/RARRES2	3
BP	GO:0016064	Immunoglobulin mediated immune response	3/104	62/2818	0.402992	0.817302	C1RL/C4BPB/IL4R	3
BP	GO:0032101	Regulation of response to external stimulus	16/104	401/2818	0.408775	0.817302	ACE2/AGER/AHSG/APOA1/BPIFB1/F7/FAP/FURIN/GP1BA/IL1RL2/LAMP1/LDLR/LEP/PROC/PTN/RARRES2	16
BP	GO:0009914	Hormone transport	4/104	88/2818	0.409845	0.817302	CHGA/LEP/REN/SERPINA7	4
BP	GO:0042886	Amide transport	4/104	88/2818	0.409845	0.817302	CHGA/FOLR1/LEP/PLTP	4
BP	GO:0002495	Antigen processing and presentation of peptide antigen via MHC class II	1/104	14/2818	0.410037	0.817302	CTSL	1
BP	GO:0002504	Antigen processing and presentation of peptide or polysaccharide antigen via MHC class II	1/104	14/2818	0.410037	0.817302	CTSL	1
BP	GO:0003229	Ventricular cardiac muscle tissue development	1/104	14/2818	0.410037	0.817302	FGFR2	1
BP	GO:0006111	Regulation of gluconeogenesis	1/104	14/2818	0.410037	0.817302	LEP	1
BP	GO:0006826	Iron ion transport	1/104	14/2818	0.410037	0.817302	SLC39A14	1
BP	GO:0010669	Epithelial structure maintenance	1/104	14/2818	0.410037	0.817302	CXADR	1
BP	GO:0010758	Regulation of macrophage chemotaxis	1/104	14/2818	0.410037	0.817302	RARRES2	1
BP	GO:0010803	Regulation of tumor necrosis factor-mediated signaling pathway	1/104	14/2818	0.410037	0.817302	APOA1	1
BP	GO:0010863	Positive regulation of phospholipase C activity	1/104	14/2818	0.410037	0.817302	EGFR	1
BP	GO:0030947	Regulation of vascular endothelial growth factor receptor signaling pathway	1/104	14/2818	0.410037	0.817302	HHEX	1
BP	GO:0032616	Interleukin-13 production	1/104	14/2818	0.410037	0.817302	IL1RAP	1
BP	GO:0032656	Regulation of interleukin-13 production	1/104	14/2818	0.410037	0.817302	IL1RAP	1
BP	GO:0033006	Regulation of mast cell activation involved in immune response	1/104	14/2818	0.410037	0.817302	IL4R	1
BP	GO:0035633	Maintenance of blood-brain barrier	1/104	14/2818	0.410037	0.817302	OCLN	1
BP	GO:0043032	Positive regulation of macrophage activation	1/104	14/2818	0.410037	0.817302	IL4R	1
BP	GO:0044273	Sulfur compound catabolic process	1/104	14/2818	0.410037	0.817302	GUSB	1
BP	GO:0046466	Membrane lipid catabolic process	1/104	14/2818	0.410037	0.817302	ASAH2	1
BP	GO:0046676	Negative regulation of insulin secretion	1/104	14/2818	0.410037	0.817302	CHGA	1
BP	GO:0046847	Filopodium assembly	1/104	14/2818	0.410037	0.817302	AGRN	1
BP	GO:0048846	Axon extension involved in axon guidance	1/104	14/2818	0.410037	0.817302	ALCAM	1
BP	GO:0050906	Detection of stimulus involved in sensory perception	1/104	14/2818	0.410037	0.817302	CA6	1
BP	GO:0051480	Regulation of cytosolic calcium ion concentration	1/104	14/2818	0.410037	0.817302	CALB1	1
BP	GO:0060042	Retina morphogenesis in camera-type eye	1/104	14/2818	0.410037	0.817302	CALB1	1
BP	GO:0060443	Mammary gland morphogenesis	1/104	14/2818	0.410037	0.817302	FGFR2	1
BP	GO:0060711	Labyrinthine layer development	1/104	14/2818	0.410037	0.817302	FGFR2	1
BP	GO:0072012	Glomerulus vasculature development	1/104	14/2818	0.410037	0.817302	NOTCH3	1
BP	GO:0086001	Cardiac muscle cell action potential	1/104	14/2818	0.410037	0.817302	CXADR	1
BP	GO:0140467	Integrated stress response signaling	1/104	14/2818	0.410037	0.817302	AGR2	1
BP	GO:1900026	Positive regulation of substrate adhesion-dependent cell spreading	1/104	14/2818	0.410037	0.817302	APOA1	1
BP	GO:1901861	Regulation of muscle tissue development	1/104	14/2818	0.410037	0.817302	MEGF10	1
BP	GO:1902284	Neuron projection extension involved in neuron projection guidance	1/104	14/2818	0.410037	0.817302	ALCAM	1
BP	GO:0002228	Natural killer cell mediated immunity	2/104	38/2818	0.412475	0.817302	LAMP1/LEP	2
BP	GO:0006956	Complement activation	2/104	38/2818	0.412475	0.817302	C1RL/C4BPB	2
BP	GO:0009746	Response to hexose	2/104	38/2818	0.412475	0.817302	AGER/SLC39A14	2
BP	GO:0032722	Positive regulation of chemokine production	2/104	38/2818	0.412475	0.817302	AGER/IL4R	2
BP	GO:0036294	Cellular response to decreased oxygen levels	2/104	38/2818	0.412475	0.817302	FGFR2/VASN	2
BP	GO:0042267	Natural killer cell mediated cytotoxicity	2/104	38/2818	0.412475	0.817302	LAMP1/LEP	2
BP	GO:0055088	Lipid homeostasis	2/104	38/2818	0.412475	0.817302	APOA1/LDLR	2
BP	GO:0060491	Regulation of cell projection assembly	2/104	38/2818	0.412475	0.817302	AGRN/OCLN	2
BP	GO:0090288	Negative regulation of cellular response to growth factor stimulus	2/104	38/2818	0.412475	0.817302	HHEX/VWC2	2
BP	GO:0097435	Supramolecular fiber organization	8/104	192/2818	0.414514	0.817302	APOA1/BAIAP2/COMP/ELN/EPHA1/FURIN/LDLR/OCLN	8
BP	GO:0002695	Negative regulation of leukocyte activation	4/104	89/2818	0.418315	0.817302	IL4R/LDLR/MERTK/TNFRSF14	4
BP	GO:0019216	Regulation of lipid metabolic process	4/104	89/2818	0.418315	0.817302	APOA1/LDLR/LEP/RARRES2	4
BP	GO:0009790	Embryo development	9/104	219/2818	0.41934	0.817302	APOA1/EGFR/FGFR2/FOLR1/FURIN/ITGAV/ITGB2/LRIG1/RARRES2	9
BP	GO:0008406	Gonad development	3/104	64/2818	0.423097	0.817302	GFRA1/LEP/REN	3
BP	GO:0019724	B cell mediated immunity	3/104	64/2818	0.423097	0.817302	C1RL/C4BPB/IL4R	3
BP	GO:0071695	Anatomical structure maturation	3/104	64/2818	0.423097	0.817302	AGRN/LEP/REN	3
BP	GO:0002286	T cell activation involved in immune response	2/104	39/2818	0.425452	0.817302	IL18R1/IL4R	2
BP	GO:0002377	Immunoglobulin production	2/104	39/2818	0.425452	0.817302	IL4R/MZB1	2
BP	GO:0007623	Circadian rhythm	2/104	39/2818	0.425452	0.817302	F7/LEP	2
BP	GO:0048661	Positive regulation of smooth muscle cell proliferation	2/104	39/2818	0.425452	0.817302	FGFR2/NOTCH3	2
BP	GO:0051259	Protein complex oligomerization	2/104	39/2818	0.425452	0.817302	COMP/PRND	2
BP	GO:0048589	Developmental growth	7/104	168/2818	0.427185	0.817302	AGR2/AGRN/ALCAM/COMP/FGFR2/LEP/PTN	7
BP	GO:0051960	Regulation of nervous system development	6/104	142/2818	0.427867	0.817302	AGRN/BAIAP2/IL1RAP/LDLR/PTN/TG	6
BP	GO:0030162	Regulation of proteolysis	8/104	195/2818	0.431914	0.817302	AGER/AHSG/CTSL/CTSZ/FETUB/FURIN/SERPINA6/SERPINA7	8
BP	GO:0001523	Retinoid metabolic process	1/104	15/2818	0.431919	0.817302	RARRES2	1
BP	GO:0001707	Mesoderm formation	1/104	15/2818	0.431919	0.817302	FGFR2	1
BP	GO:0002385	Mucosal immune response	1/104	15/2818	0.431919	0.817302	BPIFB1	1
BP	GO:0002828	Regulation of type 2 immune response	1/104	15/2818	0.431919	0.817302	IL4R	1
BP	GO:0003341	Cilium movement	1/104	15/2818	0.431919	0.817302	PLTP	1
BP	GO:0006929	Substrate-dependent cell migration	1/104	15/2818	0.431919	0.817302	ITGA11	1
BP	GO:0010743	Regulation of macrophage derived foam cell differentiation	1/104	15/2818	0.431919	0.817302	ITGAV	1
BP	GO:0015844	Monoamine transport	1/104	15/2818	0.431919	0.817302	CHGA	1
BP	GO:0030032	Lamellipodium assembly	1/104	15/2818	0.431919	0.817302	OCLN	1
BP	GO:0030219	Megakaryocyte differentiation	1/104	15/2818	0.431919	0.817302	GP1BA	1
BP	GO:0030449	Regulation of complement activation	1/104	15/2818	0.431919	0.817302	C4BPB	1
BP	GO:0030901	Midbrain development	1/104	15/2818	0.431919	0.817302	FGFR2	1
BP	GO:0032309	Icosanoid secretion	1/104	15/2818	0.431919	0.817302	LEP	1
BP	GO:0032330	Regulation of chondrocyte differentiation	1/104	15/2818	0.431919	0.817302	LTBP3	1
BP	GO:0032692	Negative regulation of interleukin-1 production	1/104	15/2818	0.431919	0.817302	APOA1	1
BP	GO:0032753	Positive regulation of interleukin-4 production	1/104	15/2818	0.431919	0.817302	IL1RAP	1
BP	GO:0034142	Toll-like receptor 4 signaling pathway	1/104	15/2818	0.431919	0.817302	BPIFB1	1
BP	GO:0034383	Low-density lipoprotein particle clearance	1/104	15/2818	0.431919	0.817302	LDLR	1
BP	GO:0035050	Embryonic heart tube development	1/104	15/2818	0.431919	0.817302	FOLR1	1
BP	GO:0042440	Pigment metabolic process	1/104	15/2818	0.431919	0.817302	AMBP	1
BP	GO:0042551	Neuron maturation	1/104	15/2818	0.431919	0.817302	AGRN	1
BP	GO:0042832	Defense response to protozoan	1/104	15/2818	0.431919	0.817302	IL4R	1
BP	GO:0042987	Amyloid precursor protein catabolic process	1/104	15/2818	0.431919	0.817302	AGER	1
BP	GO:0045581	Negative regulation of T cell differentiation	1/104	15/2818	0.431919	0.817302	IL4R	1
BP	GO:0045601	Regulation of endothelial cell differentiation	1/104	15/2818	0.431919	0.817302	PROC	1
BP	GO:0046579	Positive regulation of Ras protein signal transduction	1/104	15/2818	0.431919	0.817302	APOA1	1
BP	GO:0048332	Mesoderm morphogenesis	1/104	15/2818	0.431919	0.817302	FGFR2	1
BP	GO:0048706	Embryonic skeletal system development	1/104	15/2818	0.431919	0.817302	FGFR2	1
BP	GO:0051917	Regulation of fibrinolysis	1/104	15/2818	0.431919	0.817302	FAP	1
BP	GO:0055008	Cardiac muscle tissue morphogenesis	1/104	15/2818	0.431919	0.817302	FGFR2	1
BP	GO:0055021	Regulation of cardiac muscle tissue growth	1/104	15/2818	0.431919	0.817302	FGFR2	1
BP	GO:0060079	Excitatory postsynaptic potential	1/104	15/2818	0.431919	0.817302	BAIAP2	1
BP	GO:0060420	Regulation of heart growth	1/104	15/2818	0.431919	0.817302	FGFR2	1
BP	GO:0071103	DNA conformation change	1/104	15/2818	0.431919	0.817302	HHEX	1
BP	GO:0071715	Icosanoid transport	1/104	15/2818	0.431919	0.817302	LEP	1
BP	GO:0098659	Inorganic cation import across plasma membrane	1/104	15/2818	0.431919	0.817302	SLC39A14	1
BP	GO:0099084	Postsynaptic specialization organization	1/104	15/2818	0.431919	0.817302	IL1RAP	1
BP	GO:0099565	Chemical synaptic transmission, postsynaptic	1/104	15/2818	0.431919	0.817302	BAIAP2	1
BP	GO:0099587	Inorganic ion import across plasma membrane	1/104	15/2818	0.431919	0.817302	SLC39A14	1
BP	GO:1900274	Regulation of phospholipase C activity	1/104	15/2818	0.431919	0.817302	EGFR	1
BP	GO:1902991	Regulation of amyloid precursor protein catabolic process	1/104	15/2818	0.431919	0.817302	AGER	1
BP	GO:1904707	Positive regulation of vascular associated smooth muscle cell proliferation	1/104	15/2818	0.431919	0.817302	FGFR2	1
BP	GO:0009100	Glycoprotein metabolic process	3/104	65/2818	0.433068	0.817302	CTSL/GUSB/LEP	3
BP	GO:0031346	Positive regulation of cell projection organization	4/104	91/2818	0.435174	0.817302	AGRN/BAIAP2/OCLN/PTN	4
BP	GO:0048638	Regulation of developmental growth	4/104	91/2818	0.435174	0.817302	AGR2/AGRN/FGFR2/LEP	4
BP	GO:0048732	Gland development	5/104	117/2818	0.435333	0.817302	APOA1/EGFR/FGFR2/PTN/TG	5
BP	GO:0001776	Leukocyte homeostasis	2/104	40/2818	0.438282	0.817302	MERTK/SIT1	2
BP	GO:0032886	Regulation of microtubule-based process	2/104	40/2818	0.438282	0.817302	LAMP1/OCLN	2
BP	GO:0061351	Neural precursor cell proliferation	2/104	40/2818	0.438282	0.817302	FGFR2/PTN	2
BP	GO:1904375	Regulation of protein localization to cell periphery	2/104	40/2818	0.438282	0.817302	AGR2/EGFR	2
BP	GO:0030182	Neuron differentiation	13/104	329/2818	0.441205	0.817302	AGER/AGRN/ALCAM/BAIAP2/EPHB6/FGFR2/FOLR1/GFRA1/LEP/NOTCH3/PTN/RAB6A/VWC2	13
BP	GO:0043010	Camera-type eye development	3/104	66/2818	0.442978	0.817302	CALB1/EGFR/MERTK	3
BP	GO:0045137	Development of primary sexual characteristics	3/104	66/2818	0.442978	0.817302	GFRA1/LEP/REN	3
BP	GO:0003012	Muscle system process	4/104	92/2818	0.443557	0.817302	ACE2/CHGA/COMP/LEP	4
BP	GO:0006694	Steroid biosynthetic process	2/104	41/2818	0.450958	0.817302	APOA1/LEP	2
BP	GO:0035148	Tube formation	2/104	41/2818	0.450958	0.817302	FGFR2/FOLR1	2
BP	GO:0050768	Negative regulation of neurogenesis	2/104	41/2818	0.450958	0.817302	LDLR/PTN	2
BP	GO:0071453	Cellular response to oxygen levels	2/104	41/2818	0.450958	0.817302	FGFR2/VASN	2
BP	GO:0051962	Positive regulation of nervous system development	4/104	93/2818	0.451904	0.817302	AGRN/BAIAP2/IL1RAP/PTN	4
BP	GO:0048762	Mesenchymal cell differentiation	3/104	67/2818	0.452822	0.817302	FGFR2/FOLR1/VASN	3
BP	GO:0048771	Tissue remodeling	3/104	67/2818	0.452822	0.817302	LEP/LTBP3/PTN	3
BP	GO:0001562	Response to protozoan	1/104	16/2818	0.452996	0.817302	IL4R	1
BP	GO:0002719	Negative regulation of cytokine production involved in immune response	1/104	16/2818	0.452996	0.817302	APOA1	1
BP	GO:0003180	Aortic valve morphogenesis	1/104	16/2818	0.452996	0.817302	ELN	1
BP	GO:0003407	Neural retina development	1/104	16/2818	0.452996	0.817302	CALB1	1
BP	GO:0006027	Glycosaminoglycan catabolic process	1/104	16/2818	0.452996	0.817302	GUSB	1
BP	GO:0006835	Dicarboxylic acid transport	1/104	16/2818	0.452996	0.817302	FOLR1	1
BP	GO:0007585	Respiratory gaseous exchange by respiratory system	1/104	16/2818	0.452996	0.817302	ELN	1
BP	GO:0009880	Embryonic pattern specification	1/104	16/2818	0.452996	0.817302	FGFR2	1
BP	GO:0016101	Diterpenoid metabolic process	1/104	16/2818	0.452996	0.817302	RARRES2	1
BP	GO:0030199	Collagen fibril organization	1/104	16/2818	0.452996	0.817302	COMP	1
BP	GO:0030838	Positive regulation of actin filament polymerization	1/104	16/2818	0.452996	0.817302	BAIAP2	1
BP	GO:0030850	Prostate gland development	1/104	16/2818	0.452996	0.817302	FGFR2	1
BP	GO:0030968	Endoplasmic reticulum unfolded protein response	1/104	16/2818	0.452996	0.817302	AGR2	1
BP	GO:0031110	Regulation of microtubule polymerization or depolymerization	1/104	16/2818	0.452996	0.817302	OCLN	1
BP	GO:0031113	Regulation of microtubule polymerization	1/104	16/2818	0.452996	0.817302	OCLN	1
BP	GO:0032892	Positive regulation of organic acid transport	1/104	16/2818	0.452996	0.817302	ACE2	1
BP	GO:0033028	Myeloid cell apoptotic process	1/104	16/2818	0.452996	0.817302	CTSL	1
BP	GO:0043368	Positive T cell selection	1/104	16/2818	0.452996	0.817302	CTSL	1
BP	GO:0046686	Response to cadmium ion	1/104	16/2818	0.452996	0.817302	EGFR	1
BP	GO:0046824	Positive regulation of nucleocytoplasmic transport	1/104	16/2818	0.452996	0.817302	LEP	1
BP	GO:0050805	Negative regulation of synaptic transmission	1/104	16/2818	0.452996	0.817302	AGER	1
BP	GO:0051043	Regulation of membrane protein ectodomain proteolysis	1/104	16/2818	0.452996	0.817302	FURIN	1
BP	GO:0055013	Cardiac muscle cell development	1/104	16/2818	0.452996	0.817302	CXADR	1
BP	GO:0060415	Muscle tissue morphogenesis	1/104	16/2818	0.452996	0.817302	FGFR2	1
BP	GO:0061437	Renal system vasculature development	1/104	16/2818	0.452996	0.817302	NOTCH3	1
BP	GO:0061440	Kidney vasculature development	1/104	16/2818	0.452996	0.817302	NOTCH3	1
BP	GO:0070542	Response to fatty acid	1/104	16/2818	0.452996	0.817302	LDLR	1
BP	GO:0097009	Energy homeostasis	1/104	16/2818	0.452996	0.817302	LEP	1
BP	GO:2000406	Positive regulation of T cell migration	1/104	16/2818	0.452996	0.817302	TNFRSF14	1
BP	GO:0034329	Cell junction assembly	5/104	120/2818	0.457495	0.817302	ACE2/AGRN/DNER/IL1RAP/OCLN	5
BP	GO:1903829	Positive regulation of protein localization	5/104	120/2818	0.457495	0.817302	AGR2/EGFR/ITGAM/ITGB2/LEP	5
BP	GO:0042176	Regulation of protein catabolic process	4/104	94/2818	0.460213	0.817302	C4BPB/EGFR/FURIN/LDLR	4
BP	GO:0051656	Establishment of organelle localization	4/104	94/2818	0.460213	0.817302	CHGA/IL4R/LAMP1/RAB6A	4
BP	GO:1990778	Protein localization to cell periphery	4/104	94/2818	0.460213	0.817302	AGR2/AMN/EGFR/KRT18	4
BP	GO:0002285	Lymphocyte activation involved in immune response	3/104	68/2818	0.462597	0.817302	IL18R1/IL4R/LAMP1	3
BP	GO:0006936	Muscle contraction	3/104	68/2818	0.462597	0.817302	ACE2/CHGA/COMP	3
BP	GO:0022412	Cellular process involved in reproduction in multicellular organism	3/104	68/2818	0.462597	0.817302	CXADR/FOLR1/PTN	3
BP	GO:0031668	Cellular response to extracellular stimulus	3/104	68/2818	0.462597	0.817302	ASGR1/FOLR1/LEP	3
BP	GO:0045619	Regulation of lymphocyte differentiation	3/104	68/2818	0.462597	0.817302	CD83/IL1RL2/IL4R	3
BP	GO:0051091	Positive regulation of DNA-binding transcription factor activity	3/104	68/2818	0.462597	0.817302	AGER/IL18R1/IL1RAP	3
BP	GO:0051146	Striated muscle cell differentiation	3/104	68/2818	0.462597	0.817302	CXADR/DNER/IL4R	3
BP	GO:0008064	Regulation of actin polymerization or depolymerization	2/104	42/2818	0.463474	0.817302	BAIAP2/ELN	2
BP	GO:0008360	Regulation of cell shape	2/104	42/2818	0.463474	0.817302	BAIAP2/ITGB2	2
BP	GO:0046661	Male sex differentiation	2/104	42/2818	0.463474	0.817302	GFRA1/REN	2
BP	GO:0050796	Regulation of insulin secretion	2/104	42/2818	0.463474	0.817302	CHGA/LEP	2
BP	GO:0071466	Cellular response to xenobiotic stimulus	2/104	42/2818	0.463474	0.817302	GSTA1/REN	2
BP	GO:0090101	Negative regulation of transmembrane receptor protein serine/threonine kinase signaling pathway	2/104	42/2818	0.463474	0.817302	VASN/VWC2	2
BP	GO:0045597	Positive regulation of cell differentiation	10/104	254/2818	0.464744	0.817302	AGER/BAIAP2/CD83/IL1RL2/IL4R/LTBP3/PROC/PTN/RARRES2/VWC2	10
BP	GO:0043603	Amide metabolic process	8/104	201/2818	0.466569	0.817302	ACE2/ASAH2/CTSL/CTSZ/FOLR1/FURIN/NAAA/REN	8
BP	GO:0008284	Positive regulation of cell population proliferation	16/104	415/2818	0.467033	0.817302	AGER/AGRN/BAIAP2/CD248/COMP/EGFR/EPHA1/FGFR2/ITGAV/LEP/LTBP3/MEGF10/MZB1/NOTCH3/OCLN/PTN	16
BP	GO:0040008	Regulation of growth	7/104	175/2818	0.470447	0.817302	AGR2/AGRN/DCBLD2/EGFR/FGFR2/LEP/SELENOP	7
BP	GO:0050807	Regulation of synapse organization	3/104	69/2818	0.472299	0.817302	AGRN/BAIAP2/IL1RAP	3
BP	GO:0001655	Urogenital system development	1/104	17/2818	0.473299	0.817302	FGFR2	1
BP	GO:0002369	T cell cytokine production	1/104	17/2818	0.473299	0.817302	IL18R1	1
BP	GO:0002717	Positive regulation of natural killer cell mediated immunity	1/104	17/2818	0.473299	0.817302	LAMP1	1
BP	GO:0002724	Regulation of T cell cytokine production	1/104	17/2818	0.473299	0.817302	IL18R1	1
BP	GO:0003208	Cardiac ventricle morphogenesis	1/104	17/2818	0.473299	0.817302	FGFR2	1
[truncated: 1,540 more rows]

## Sheet: Table S8
Table S8. Pathway enrichment of significant proteins related to neck or shoulder pain
[truncated: 2,774 more rows]

[truncated: 23 more sheets: Table S9, Table S10, Table S11, Table S12, Table S13, Table S14, Table S15, Table S16, Table S17, Table S18, Table S19, Table S20, Table S21, Table S22, Table S23, Table S24, Table S25, Table S26, Table S27, Table S28 …]
